# Supplementary material for: Diversity of Bacillus Isolates from the Sake Brewing Process at a Sake Brewery
Source: Microorganisms. 2021 Aug 18;9(8):1760. doi: 10.3390/microorganisms9081760 (PMC8401966; doi:10.3390/microorganisms9081760)
Supplement: Supplementary file 1 [file microorganisms-09-01760-s001.zip]

Archive with 1 entries (1 files):
- microorganisms-1339413-file S1.txt
