# Supplementary material for: Diversity of Bacillus Isolates from the Sake Brewing Process at a Sake Brewery
Source: Microorganisms. 2021 Aug 18;9(8):1760. doi: 10.3390/microorganisms9081760 (PMC8401966; doi:10.3390/microorganisms9081760)
Supplement: Supplementary file 1 [file microorganisms-09-01760-s001.zip › microorganisms-1339413-file S1.txt]

#mega
!Title ;
!Format DataType=DNA indel=-;

#Bacillus_endophyticus
------------------------------------------------------------
------------CTTCGGCGGCTGGCTCCAA-AAGGTTACCTCACCGACTTCGGGTGTTA
CAAACTCTCGTGGTGTGACGGGCGGTGTGTACAAGACCCGGGAACGTATTCACCGCGGCA
TGCTGATCCGCGATTACTAGCGATTCCGGCTTCATGTAGGCGAGTTGCAGCCTACAATCC
GAACTGAGAATGGTTTTATGGGATTGGCTTAACCTCGCGGTTTTGCAGCCCTTTGTACCA
TCCATTGTAGCACGTGTGTAGCCCAGGTCATAAGGGGCATGATGATTTGACGTCATCCCC
ACCTTCCTCCGGTTTGTCACCGGCAGTCACCTTAGAGTGCCCAACTGAATGCTGGCAACT
AAGATCAAGGGTTGCGCTCGTTGCGGGACTTAACCCAACATCTCACGACACGAGCTGACG
ACAACCATGCACCACCTGTCACTCTGTCCCC--GAAGGGAACCTTCTATCTCTAGAAGTA
GCAGAGGATGTCAAGACCTGGTAAGGTTCTTCGCGTTGCTTCGAATTAAACCACATGCTC
CACCGCTTGTGCGGGTCCCCGTCAATTCCTTTGAGTTTCAGTCTTGCGACCGTACTCCCC
AGGCGGAGTGCTTAATGCGTTTGCTGCAGCACTAAAGGGCGGAAACCCTCTAACACTTAG
CACTCATCGTTTACGGCGTGGACTACCAGGGTATCTAATCCTGTTCGCTCCCCACGCTTT
CGCGCCTCAGCGTC-AGTT-AC-AGACCAGAGAG-CCGCC-TTCGCCACTGGTGTTCCTC
CACATCTCTACGCATTTCACCGCTACACGTGGAATTCCGCTCTCCTCTTCTGCACTCAAG
TTCCCCAGTTTCCAATGACCCTCCACGGTTGAGCCGTGGGCTTTCACATCAGACTTAAGG
AACCGCCTGCGCGCGCTTTACGCCCAATAATTCCGGACAACGCTTGCCACCTACGTATTA
CCGCGGCTGCTGGCACGTAGTTAGCCGTGGCTTTCTGGTTAGGTACCGTCAAGGTACCTG
C--TTATTCAACAGATACTTGTTCTTCCCTAACAACAGAGCTTTACGATCCGAAAACCTT
CATCACTCACGCGGCGTTGCTCCGTCAGACTTTCGTCCATTGCGGAAGATTCCCTACTGC
TG-CCTCCCGTAGGAGTCTGGGCCGTGTCTCAGTCCCAGTGTGGCCGATCACCCTCTCAG
GTCGGCTACGCATCGTCGCCTTGGTGAGCCGTTACCTCACCAACTAGCTAATGCGCCGCG
GGCCCATCCTTGAGTGGTAGCTAAAAGCCACCTTCTAACATATCATCATGCGAAGATATG
TGTTATCCGGTATTAGCTCCGGTTTCCCGGAGTTATCCCCGTCTCAAGGGCAGGTTGCCC
ACGTGTTACTCACCCGTCCGCCGCTAAGATTTGAAAAGCAAGCTTTTCAAATCTCCGCTC
GACTTGCA----------------------------------------------------
---

#LB2(2019)
------------------------------------------------------------
------------------------------------------------------------
------------------------------------------------------------
------------------------------------------------------------
------------------------------------------------------------
------------------------------------------------------------
------------------------------------------------------------
------------------------------------------------------------
------------------------------------------------------------
------------------------------------------------------------
------------------------------------------------------------
------------------------------------------------------------
------------------------------------------------------------
---------------------------AAGAGAG-TCGCC-TTCGCCACTGGTGTTCCTC
CACATCTCTACGCATTTCACCGCTACACGTGGAATTCCACTCTCCTCTTCTGCACTCAAG
TTTCCCAGTTTCCAATGACCCTCCCCGGTTGAGCCGGGGGCTTTCACATCAGACTTAAGA
AACCGCCTGCGAGCCCTTTACGCCCAATAATTCCGGACAACGCTTGCCACCTACGTATTA
CCGCGGCTGCTGGCACGTAGTTAGCCGTGGCTTTCTGGTTAGGTACCGTCAAGGTGCGAG
CAGTTACT---CTCGCACTTGTTCTTCCCTAACAACAGAGCTTTACGATCCGAAAACCTT
CATCACTCACGCGGCGTTGCTCCGTCAGACTTTCGTCCATTGCGGAAGATTCCCTACTGC
TG-CCCCCCGTAGG----------------------------------------------
------------------------------------------------------------
-------------------------------------CTGTC------------------
------------------------------------------------------------
------------------------------------------------------------
------------------------------------------------------------
---

#LB3(2019)
------------------------------------------------------------
------------------------------------------------------------
------------------------------------------------------------
------------------------------------------------------------
------------------------------------------------------------
------------------------------------------------------------
------------------------------------------------------------
------------------------------------------------------------
------------------------------------------------------------
------------------------------------------------------------
------------------------------------------------------------
------------------------------------------------------------
----------------------------------------------------------TT
CGCTCCTCAGCGTC-AGTT-AC-AGACCAGAGAG-TCGCC-TTCGCCACTGGTGTTCCTC
CACATCTCTACGCATTTCACCGCTACACGTGGAATTCCACTCTCCTCTTCTGCACTCAAG
TTTCCCAGTTTCCAATGACCCTCCCCGGTTGAGCCGGGGGCTTTCACATCAGACTTAAGA
AACCGCCTGCGAGCCCTTTACGCCCAATAATTCCGGACAACGCTTGCCACCTACGTATTA
CCGCGGCTGCTGGCACGTAGTTAGCCGTGGCTTTCTGGTTAGGTACCGTCAAGGTGCGAG
CAGTTACT---CTCGCACTTGTTCTTCCCTAACAACAGAGCTTTACGATCCGAAAACCTT
CATCACTCACGCGGCGTTGCTCCGTCAGACTTTCGTCCATTGCGGAAGATTCCCTACTGC
TG-CCCCCCGTAGG----------------------------------------------
------------------------------------------------------------
-------------------------------------CTGTC------------------
------------------------------------------------------------
------------------------------------------------------------
------------------------------------------------------------
---

#LBjs1(2019)
------------------------------------------------------------
------------------------------------------------------------
------------------------------------------------------------
------------------------------------------------------------
------------------------------------------------------------
------------------------------------------------------------
------------------------------------------------------------
------------------------------------------------------------
------------------------------------------------------------
------------------------------------------------------------
------------------------------------------------------------
------------------------------------------------------------
------------------------------------------------------------
-------------------------ACCAGAGAG-TCGCC-TTCGCCACTGGTGTTCCTC
CACATCTCTACGCATTTCACCGCTACACGTGGAATTCCACTCTCCTCTTCTGCACTCAAG
TTTCCCAGTTTCCAATGACCCTCCCCGGTTGAGCCGGGGGCTTTCACATCAGACTTAAGA
AACCGCCTGCGAGCCCTTTACGCCCAATAATTCCGGACAACGCTTGCCACCTACGTATTA
CCGCGGCTGCTGGCACGTAGTTAGCCGTGGCTTTCTGGTTAGGTACCGTCAAGGTGCGAG
CAGTTACT---CTCGCACTTGTTCTTCCCTAACAACAGAGCTTTACGATCCGAAAACCTT
CATCACTCACGCGGCGTTGCTCCGTCAGACTTTCGTCCATTGCGGAAGATTCCCTACTGC
TG-CCCCCCGTAGG----------------------------------------------
------------------------------------------------------------
-------------------------------------CTGT-------------------
------------------------------------------------------------
------------------------------------------------------------
------------------------------------------------------------
---

#MB1(2019)
------------------------------------------------------------
------------------------------------------------------------
------------------------------------------------------------
------------------------------------------------------------
------------------------------------------------------------
------------------------------------------------------------
------------------------------------------------------------
------------------------------------------------------------
------------------------------------------------------------
------------------------------------------------------------
------------------------------------------------------------
------------------------------------------------------------
------------------------------------------------------------
------------------------------AGAG-TCGCC-TTCGCCACTGGTGTTCCTC
CACATCTCTACGCATTTCACCGCTACACGTGGAATTCCACTCTCCTCTTCTGCACTCAAG
TTTCCCAGTTTCCAATGACCCTCCCCGGTTGAGCCGGGGGCTTTCACATCAGACTTAAGA
AACCGCCTGCGAGCCCTTTACGCCCAATAATTCCGGACAACGCTTGCCACCTACGTATTA
CCGCGGCTGCTGGCACGTAGTTAGCCGTGGCTTTCTGGTTAGGTACCGTCAAGGTGCGAG
CAGTTACT---CTCGCACTTGTTCTTCCCTAACAACAGAGCTTTACGATCCGAAAACCTT
CATCACTCACGCGGCGTTGCTCCGTCAGACTTTCGTCCATTGCGGAAGATTCCCTACTGC
TG-CCCCCCGTAGG----------------------------------------------
------------------------------------------------------------
-------------------------------------CTGT-------------------
------------------------------------------------------------
------------------------------------------------------------
------------------------------------------------------------
---

#MBjs1(2019)
------------------------------------------------------------
------------------------------------------------------------
------------------------------------------------------------
------------------------------------------------------------
------------------------------------------------------------
------------------------------------------------------------
------------------------------------------------------------
------------------------------------------------------------
------------------------------------------------------------
------------------------------------------------------------
------------------------------------------------------------
------------------------------------------------------------
------------------------------------------------------------
------------------------------AGAG-TCGCC-TTCGCCACTGGTGTTCCTC
CACATCTCTACGCATTTCACCGCTACACGTGGAATTCCACTCTCCTCTTCTGCACTCAAG
TTTCCCAGTTTCCAATGACCCTCCCCGGTTGAGCCGGGGGCTTTCACATCAGACTTAAGA
AACCGCCTGCGAGCCCTTTACGCCCAATAATTCCGGACAACGCTTGCCACCTACGTATTA
CCGCGGCTGCTGGCACGTAGTTAGCCGTGGCTTTCTGGTTAGGTACCGTCAAGGTGCGAG
CAGTTACT---CTCGCACTTGTTCTTCCCTAACAACAGAGCTTTACGATCCGAAAACCTT
CATCACTCACGCGGCGTTGCTCCGTCAGACTTTCGTCCATTGCGGAAGATTCCCTACTGC
TG-CCCCCCGTAGG----------------------------------------------
------------------------------------------------------------
-------------------------------------CTGT-------------------
------------------------------------------------------------
------------------------------------------------------------
------------------------------------------------------------
---

#TGY2(2019)
------------------------------------------------------------
------------------------------------------------------------
------------------------------------------------------------
------------------------------------------------------------
------------------------------------------------------------
------------------------------------------------------------
------------------------------------------------------------
------------------------------------------------------------
------------------------------------------------------------
------------------------------------------------------------
------------------------------------------------------------
------------------------------------------------------------
------------------------------------------------------------
-------------------------------GAG-TCGCC-TTCGCCACTGGTGTTCCTC
CACATCTCTACGCATTTCACCGCTACACGTGGAATTCCACTCTCCTCTTCTGCACTCAAG
TTTCCCAGTTTCCAATGACCCTCCCCGGTTGAGCCGGGGGCTTTCACATCAGACTTAAGA
AACCGCCTGCGAGCCCTTTACGCCCAATAATTCCGGACAACGCTTGCCACCTACGTATTA
CCGCGGCTGCTGGCACGTAGTTAGCCGTGGCTTTCTGGTTAGGTACCGTCAAGGTGCGAG
CAGTTACT---CTCGCACTTGTTCTTCCCTAACAACAGAGCTTTACGATCCGAAAACCTT
CATCACTCACGCGGCGTTGCTCCGTCAGACTTTCGTCCATTGCGGAAGATTCCCTACTGC
TG-CCCCCCGTAGG----------------------------------------------
------------------------------------------------------------
-------------------------------------CTGT-------------------
------------------------------------------------------------
------------------------------------------------------------
------------------------------------------------------------
---


#A1
------------------------------------------------------------
------------------------------------------------------------
------------------------------------------------------------
------------------------------------------------------------
------------------------------------------------------------
------------------------------------------------------------
------------------------------------------------------------
------------------------------------------------------------
------------------------------------------------------------
------------------------------------------------------------
------------------------------------------------------------
------------------------------------------------------------
------------------------------------------------------CGCTTT
CGCTCCTCAGCGTC-AGTT-AC-AGACCAGAGAG-TCGCC-TTCGCCACTGGTGTTCCTC
CACATCTCTACGCATTTCACCGCTACACGTGGAATTCCACTCTCCTCTTCTGCACTCAAG
TTTCCCAGTTTCCAATGACCCTCCCCGGTTGAGCCGGGGGCTTTCACATCAGACTTAAGA
AACCGCCTGCGAGCCCTTTACGCCCAATAATTCCGGACAACGCTTGCCACCTACGTATTA
CCGCGGCTGCTGGCACGTAGTTAGCCGTGGCTTTCTGGTTAGGTACCGTCAAGGTGCGAG
CAGTTACT---CTCGCACTTGTTCTTCCCTAACAACAGAGCTTTACGATCCGAAAACCTT
CATCACTCACGCGGCGTTGCTCCGTCAGACTTTCGTCCATTGCGGAAGATTCCCTACTGC
TG-CCCCCCGTAG-----------------------------------------------
------------------------------------------------------------
------------------------------------------------------------
------------------------------------------------------------
------------------------------------------------------------
------------------------------------------------------------
---

#A2
------------------------------------------------------------
------------------------------------------------------------
------------------------------------------------------------
------------------------------------------------------------
------------------------------------------------------------
------------------------------------------------------------
------------------------------------------------------------
------------------------------------------------------------
------------------------------------------------------------
------------------------------------------------------------
------------------------------------------------------------
------------------------------------------------------------
------------------------------------------------------CGCTTT
CGCGCCTCAGCGTC-AGTT-AC-AGACCAAAAAG-CCGCC-TTCGCCACTGGTGTTCCTC
CACATCTCTACGCATTTCACCGCTACACGTGGAATTCCGCTTTTCTCTTCTGCACTCAAG
TTCCCCAGTTTCCAATGACCCTCCACGGTTGAGCCGTGGGCTTTCACATCAGACTTAAGA
AACCGCCTGCGCGCGCTTTACGCCCAATAATTCCGGATAACGCTTGCCACCTACGTATTA
CCGCGGCTGCTGGCACGTAGTTAGCCGTGGCTTTCTGGTTAGGTACCGTCAAGGTACAAG
CAGTTACT---CTTGTACTTGTTCTTCCCTAACAACAGAGTTTTACGACCCGAAAGCCTT
CATCACTCACGCGGCGTTGCTCCGTCAGACTTTCGTCCATTGCGGAAGATTCCCTACTGC
TG-CCCCCCGTAGG----------------------------------------------
------------------------------------------------------------
-------------------------------------CTGTCTC-TTATACA--------
------------------------------------------------------------
------------------------------------------------------------
------------------------------------------------------------
---

#A3
------------------------------------------------------------
------------------------------------------------------------
------------------------------------------------------------
------------------------------------------------------------
------------------------------------------------------------
------------------------------------------------------------
------------------------------------------------------------
------------------------------------------------------------
------------------------------------------------------------
------------------------------------------------------------
------------------------------------------------------------
------------------------------------------------------------
---------------------------------------------------CCACGCTTT
CGCTCCTCAGCGTC-AGTT-AC-AGACCAGAGAG-TCGCC-TTCGCCACTGGTGTTCCTC
CACATCTCTACGCATTTCACCGCTACACGTGGAATTCCACTCTCCTCTTCTGCACTCAAG
TTTCCCAGTTTCCAATGACCCTCCCCGGTTGAGCCGGGGGCTTTCACATCAGACTTAAGA
AACCGCCTGCGAGCCCTTTACGCCCAATAATTCCGGACAACGCTTGCCACCTACGTATTA
CCGCGGCTGCTGGCACGTAGTTAGCCGTGGCTTTCTGGTTAGGTACCGTCAAGGTGCGAG
CAGTTACT---CTCGCACTTGTTCTTCCCTAACAACAGAGCTTTACGATCCGAAAACCTT
CATCACTCACGCGGCGTTGCTCCGTCAGACTTTCGTCCATTGCGGAAGATTCCCTACTGC
TG-CCCCCCGTAGG----------------------------------------------
------------------------------------------------------------
-------------------------------------CTGTCTC-TTATACAC-------
------------------------------------------------------------
------------------------------------------------------------
------------------------------------------------------------
---

#A4
------------------------------------------------------------
------------------------------------------------------------
------------------------------------------------------------
------------------------------------------------------------
------------------------------------------------------------
------------------------------------------------------------
------------------------------------------------------------
------------------------------------------------------------
------------------------------------------------------------
------------------------------------------------------------
------------------------------------------------------------
------------------------------------------------------------
-------------------------------------------------------GCTTT
CGCGCCTCAGCGTC-AGTT-AC-AGACCAAAAAG-CCGCC-TTCGCCACTGGTGTTCCTC
CACATCTCTACGCATTTCACCGCTACACGTGGAATTCCGCTTTTCTCTTCTGCACTCAAG
TTCCCCAGTTTCCAATGACCCTCCACGGTTGAGCCGTGGGCTTTCACATCAGACTTAAGA
AACCGCCTGCGCGCGCTTTACGCCCAATAATTCCGGATAACGCTTGCCACCTACGTATTA
CCGCGGCTGCTGGCACGTAGTTAGCCGTGGCTTTCTGGTTAGGTACCGTCAAGGTACAAG
CAGTTACT---CTTGTACTTGTTCTTCCCTAACAACAGAGTTTTACGACCCGAAAGCCTT
CATCACTCACGCGGCGTTGCTCCGTCAGACTTTCGTCCATTGCGGAAGATTCCCTACTGC
TG-CCCCCCGTAGG----------------------------------------------
------------------------------------------------------------
-------------------------------------CTGTCTC-TTATACACATA----
------------------------------------------------------------
------------------------------------------------------------
------------------------------------------------------------
---

#A5
------------------------------------------------------------
------------------------------------------------------------
------------------------------------------------------------
------------------------------------------------------------
------------------------------------------------------------
------------------------------------------------------------
------------------------------------------------------------
------------------------------------------------------------
------------------------------------------------------------
------------------------------------------------------------
------------------------------------------------------------
------------------------------------------------------------
-------------------------------------------------------GCTTT
CGCGCCTCAGCGTC-AGTT-AC-AGACCAAAAAG-CCGCC-TTCGCCACTGGTGTTCCTC
CACATCTCTACGCATTTCACCGCTACACGTGGAATTCCGCTTTTCTCTTCTGCACTCAAG
TTCCCCAGTTTCCAATGACCCTCCACGGTTGAGCCGTGGGCTTTCACATCAGACTTAAGA
AACCGCCTGCGCGCGCTTTACGCCCAATAATTCCGGATAACGCTTGCCACCTACGTATTA
CCGCGGCTGCTGGCACGTAGTTAGCCGTGGCTTTCTGGTTAGGTACCGTCAAGGTACAAG
CAGTTACT---CTCGTACTTGTTCTTCCCTAACAACAGAGTTTTACGACCCGAAAGCCTT
CATCACTCACGCGGCGTTGCTCCGTCAGACTTTCGTCCATTGCGGAAGATTCCCTACTGC
TG-CCCCCCGTAGG----------------------------------------------
------------------------------------------------------------
-------------------------------------CTGTCTC-TTATACACATA----
------------------------------------------------------------
------------------------------------------------------------
------------------------------------------------------------
---

#A6
------------------------------------------------------------
------------------------------------------------------------
------------------------------------------------------------
------------------------------------------------------------
------------------------------------------------------------
------------------------------------------------------------
------------------------------------------------------------
------------------------------------------------------------
------------------------------------------------------------
------------------------------------------------------------
------------------------------------------------------------
------------------------------------------------------------
-------------------------------------------------TCCCACGCTTT
CGCGCCTCAGCGTC-AGTT-AC-AGACCAAAAAG-CCGCC-TTCGCCACTGGTGTTCCTC
CACATCTCTACGCATTTCACCGCTACACGTGGAATTCCGCTTTTCTCTTCTGCACTCAAG
TTCCCCAGTTTCCAATGACCCTCCACGGTTGAGCCGTGGGCTTTCACATCAGACTTAAGA
AACCGCCTGCGCGCGCTTTACGCCCAATAATTCCGGATAACGCTTGCCACCTACGTATTA
CCGCGGCTGCTGGCACGTAGTTAGCCGTGGCTTTCTGGTTAGGTACCGTCAAGGTACAAG
CAGTTACT---CTCGTACTTGTTCTTCCCTAACAACAGAGTTTTACGACCCGAAAGCCTT
CATCACTCACGCGGCGTTGCTCCGTCAGACTTTCGTCCATTGCGGAAGATTCCCTACTGC
?G-CCCCCCGTAGG----------------------------------------------
------------------------------------------------------------
-------------------------------------CTGTCTC-TTATACA--------
------------------------------------------------------------
------------------------------------------------------------
------------------------------------------------------------
---

#A7
------------------------------------------------------------
------------------------------------------------------------
------------------------------------------------------------
------------------------------------------------------------
------------------------------------------------------------
------------------------------------------------------------
------------------------------------------------------------
------------------------------------------------------------
------------------------------------------------------------
------------------------------------------------------------
------------------------------------------------------------
------------------------------------------------------------
-------------------------------------------------------GCTTT
CGCTCCTCAGCGTC-AGTT-AC-AGACCAGAGAG-TCGCC-TTCGCCACTGGTGTTCCTC
CACATCTCTACGCATTTCACCGCTACACGTGGAATTCCACTCTCCTCTTCTGCACTCAAG
TTTCCCAGTTTCCAATGACCCTCCCCGGTTGAGCCGGGGGCTTTCACATCAGACTTAAGA
AACCGCCTGCGAGCCCTTTACGCCCAATAATTCCGGACAACGCTTGCCACCTACGTATTA
CCGCGGCTGCTGGCACGTAGTTAGCCGTGGCTTTCTGGTTAGGTACCGTCAAGGTGCGAG
CAGTTACT---CTCGCACTTGTTCTTCCCTAACAACAGAGCTTTACGATCCGAAAACCTT
CATCACTCACGCGGCGTTGCTCCGTCAGACTTTCGTCCATTGCGGAAGATTCCCTACTGC
TG-CCCCCCGTAGG----------------------------------------------
------------------------------------------------------------
-------------------------------------CTGTCTC-TTATACA--------
------------------------------------------------------------
------------------------------------------------------------
------------------------------------------------------------
---

#A8
------------------------------------------------------------
------------------------------------------------------------
------------------------------------------------------------
------------------------------------------------------------
------------------------------------------------------------
------------------------------------------------------------
------------------------------------------------------------
------------------------------------------------------------
------------------------------------------------------------
------------------------------------------------------------
------------------------------------------------------------
------------------------------------------------------------
-------------------------------------------------------GCTTT
CGCGCCTCAGCGTC-AGTT-AC-AGACCAAAAAG-CCGCC-TTCGCCACTGGTGTTCCTC
CACATCTCTACGCATTTCACCGCTACACGTGGAATTCCGCTTTTCTCTTCTGCACTCAAG
TTCCCCAGTTTCCAATGACCCTCCACGGTTGAGCCGTGGGCTTTCACATCAGACTTAAGA
AACCGCCTGCGCGCGCTTTACGCCCAATAATTCCGGATAACGCTTGCCACCTACGTATTA
CCGCGGCTGCTGGCACGTAGTTAGCCGTGGCTTTCTGGTTAGGTACCGTCAAGGTACAAG
CAGTTACT---CTCGTACTTGTTCTTCCCTAACAACAGAGTTTTACGACCCGAAAGCCTT
CATCACTCACGCGGCGTTGCTCCGTCAGACTTTCGTCCATTGCGGAAGATTCCCTACTGC
TG-CCCCCCGTAGG----------------------------------------------
------------------------------------------------------------
-------------------------------------CTGTCTC-TTATACACATA----
------------------------------------------------------------
------------------------------------------------------------
------------------------------------------------------------
---

#A9
------------------------------------------------------------
------------------------------------------------------------
------------------------------------------------------------
------------------------------------------------------------
------------------------------------------------------------
------------------------------------------------------------
------------------------------------------------------------
------------------------------------------------------------
------------------------------------------------------------
------------------------------------------------------------
------------------------------------------------------------
------------------------------------------------------------
------------------------------------------------------CGCTTT
CGCTCCTCAGCGTC-AGTT-AC-AGACCAGAGAG-TCGCC-TTCGCCACTGGTGTTCCTC
CACATCTCTACGCATTTCACCGCTACACGTGGAATTCCACTCTCCTCTTCTGCACTCAAG
TTTCCCAGTTTCCAATGACCCTCCCCGGTTGAGCCGGGGGCTTTCACATCAGACTTAAGA
AACCGCCTGCGAGCCCTTTACGCCCAATAATTCCGGACAACGCTTGCCACCTACGTATTA
CCGCGGCTGCTGGCACGTAGTTAGCCGTGGCTTTCTGGTTAGGTACCGTCAAGGTGCGAG
CAGTTACT---CTCGCACTTGTTCTTCCCTAACAACAGAGCTTTACGATCCGAAAACCTT
CATCACTCACGCGGCGTTGCTCCGTCAGACTTTCGTCCATTGCGGAAGATTCCCTACTGC
TG-CCCCCCGTAGG----------------------------------------------
------------------------------------------------------------
-------------------------------------CTGTCTC-TTATACACATA----
------------------------------------------------------------
------------------------------------------------------------
------------------------------------------------------------
---

#A10
------------------------------------------------------------
------------------------------------------------------------
------------------------------------------------------------
------------------------------------------------------------
------------------------------------------------------------
------------------------------------------------------------
------------------------------------------------------------
------------------------------------------------------------
------------------------------------------------------------
------------------------------------------------------------
------------------------------------------------------------
------------------------------------------------------------
-------------------------------------------------------GCTTT
CGCTCCTCAGCGTC-AGTT-AC-AGACCAGAGAG-TCGCC-TTCGCCACTGGTGTTCCTC
CACATCTCTACGCATTTCACCGCTACACGTGGAATTCCACTCTCCTCTTCTGCACTCAAG
TTTCCCAGTTTCCAATGACCCTCCCCGGTTGAGCCGGGGGCTTTCACATCAGACTTAAGA
AACCGCCTGCGAGCCCTTTACGCCCAATAATTCCGGACAACGCTTGCCACCTACGTATTA
CCGCGGCTGCTGGCACGTAGTTAGCCGTGGCTTTCTGGTTAGGTACCGTCAAGGTGCGAG
CAGTTACT---CTCGCACTTGTTCTTCCCTAACAACAGAGCTTTACGATCCGAAAACCTT
CATCACTCACGCGGCGTTGCTCCGTCAGACTTTCGTCCATTGCGGAAGATTCCCTACTGC
TG-CCCCCCGTAGG----------------------------------------------
------------------------------------------------------------
-------------------------------------CTGTCTC-TTATACA--------
------------------------------------------------------------
------------------------------------------------------------
------------------------------------------------------------
---

#A11
------------------------------------------------------------
------------------------------------------------------------
------------------------------------------------------------
------------------------------------------------------------
------------------------------------------------------------
------------------------------------------------------------
------------------------------------------------------------
------------------------------------------------------------
------------------------------------------------------------
------------------------------------------------------------
------------------------------------------------------------
------------------------------------------------------------
-------------------------------------------------------GCTTT
CGCGCCTCAGCGTC-AGTT-AC-AGACCAAAAAG-CCGCC-TTCGCCACTGGTGTTCCTC
CACATCTCTACGCATTTCACCGCTACACGTGGAATTCCGCTTTTCTCTTCTGCACTCAAG
TTCCCCAGTTTCCAATGACCCTCCACGGTTGAGCCGTGGGCTTTCACATCAGACTTAAGA
AACCGCCTGCGCGCGCTTTACGCCCAATAATTCCGGATAACGCTTGCCACCTACGTATTA
CCGCGGCTGCTGGCACGTAGTTAGCCGTGGCTTTCTGGTTAGGTACCGTCAAGGTACAAG
CAGTTACT---CTTGTACTTGTTCTTCCCTAACAACAGAGTTTTACGACCCGAAAGCCTT
CATCACTCACGCGGCGTTGCTCCGTCAGACTTTCGTCCATTGCGGAAGATTCCCTACTGC
?G-CCCCCCGTAGG----------------------------------------------
------------------------------------------------------------
-------------------------------------CTGTCTC-TTATACA--------
------------------------------------------------------------
------------------------------------------------------------
------------------------------------------------------------
---

#A12
------------------------------------------------------------
------------------------------------------------------------
------------------------------------------------------------
------------------------------------------------------------
------------------------------------------------------------
------------------------------------------------------------
------------------------------------------------------------
------------------------------------------------------------
------------------------------------------------------------
------------------------------------------------------------
------------------------------------------------------------
------------------------------------------------------------
-------------------------------------------------------GCTTT
CGCTCCTCAGCGTC-AGTT-AC-AGACCAGAGAG-TCGCC-TTCGCCACTGGTGTTCCTC
CACATCTCTACGCATTTCACCGCTACACGTGGAATTCCACTCTCCTCTTCTGCACTCAAG
TTTCCCAGTTTCCAATGACCCTCCCCGGTTGAGCCGGGGGCTTTCACATCAGACTTAAGA
AACCGCCTGCGAGCCCTTTACGCCCAATAATTCCGGACAACGCTTGCCACCTACGTATTA
CCGCGGCTGCTGGCACGTAGTTAGCCGTGGCTTTCTGGTTAGGTACCGTCAAGGTGCGAG
CAGTTACT---CTCGCACTTGTTCTTCCCTAACAACAGAGCTTTACGATCCGAAAACCTT
CATCACTCACGCGGCGTTGCTCCGTCAGACTTTCGTCCATTGCGGAAGATTCCCTACTGC
TG-CCCCCCGTAGG----------------------------------------------
------------------------------------------------------------
-------------------------------------CTGTCTC-TTATACAC-------
------------------------------------------------------------
------------------------------------------------------------
------------------------------------------------------------
---

#A13
------------------------------------------------------------
------------------------------------------------------------
------------------------------------------------------------
------------------------------------------------------------
------------------------------------------------------------
------------------------------------------------------------
------------------------------------------------------------
------------------------------------------------------------
------------------------------------------------------------
------------------------------------------------------------
------------------------------------------------------------
------------------------------------------------------------
------------------------------------------------------CGCTTT
CGCTCCTCAGCGTC-AGTT-AC-AGACCAGAGAG-TCGCC-TTCGCCACTGGTGTTCCTC
CACATCTCTACGCATTTCACCGCTACACGTGGAATTCCACTCTCCTCTTCTGCACTCAAG
TTTCCCAGTTTCCAATGACCCTCCCCGGTTGAGCCGGGGGCTTTCACATCAGACTTAAGA
AACCGCCTGCGAGCCCTTTACGCCCAATAATTCCGGACAACGCTTGCCACCTACGTATTA
CCGCGGCTGCTGGCACGTAGTTAGCCGTGGCTTTCTGGTTAGGTACCGTCAAGGTGCGAG
CAGTTACT---CTCGCACTTGTTCTTCCCTAACAACAGAGCTTTACGATCCGAAAACCTT
CATCACTCACGCGGCGTTGCTCCGTCAGACTTTCGTCCATTGCGGAAGATTCCCTACTGC
TG-CCCCCCGTAGG----------------------------------------------
------------------------------------------------------------
-------------------------------------CTGTCTC-TTATAC---------
------------------------------------------------------------
------------------------------------------------------------
------------------------------------------------------------
---

#A14
------------------------------------------------------------
------------------------------------------------------------
------------------------------------------------------------
------------------------------------------------------------
------------------------------------------------------------
------------------------------------------------------------
------------------------------------------------------------
------------------------------------------------------------
------------------------------------------------------------
------------------------------------------------------------
------------------------------------------------------------
------------------------------------------------------------
--------------------------------------------------------CTTT
CGCTCCTCAGCGTC-AGTTAAC-AGACCAGAGAG-TCGCC-TTCGCCACTGGTGTTCCTC
CACATCTCTACGCATTTCACCGCTACACGTGGAATTCCACTCTCCTCTTCTGCACTCAAG
TTTCCCAGTTTCCAATGACCCTCCCCGGTTGAGCCGGGGGCTTTCACATCAGACTTAAGA
AACCGCCTGCGAGCCCTTTACGCCCAATAATTCCGGACAACGCTTGCCACCTACGTATTA
CCGCGGCTGCTGGCACGTAGTTAGCCGTGGCTTTCTGGTTAGGTACCGTCAAGGTGCGAG
CAGTTACT---CTCGCACTTGTTCTTCCCTAACAACAGAGCTTTACGATCCGAAAACCTT
CATCACTCACGCGGCGTTGCTCCGTCAGACTTTCGTCCATTGCGGAAGATTCCCTACTGC
TG-CCCCCCGTAGG----------------------------------------------
------------------------------------------------------------
-------------------------------------CTGTCTC-TTATACACA------
------------------------------------------------------------
------------------------------------------------------------
------------------------------------------------------------
---

#a-1
------------------------------------------------------------
------------------------------------------------------------
------------------------------------------------------------
------------------------------------------------------------
------------------------------------------------------------
------------------------------------------------------------
------------------------------------------------------------
------------------------------------------------------------
------------------------------------------------------------
------------------------------------------------------------
------------------------------------------------------------
------------------------------------------------------------
-------------------------------------------------------GCTTT
CGCTCCTCAGCGTC-AGTT-AC-AGACCAGAGAG-TCGCC-TTCGCCACTGGTGTTCCTC
CACATCTCTACGCATTTCACCGCTACACGTGGAATTCCACTCTCCTCTTCTGCACTCAAG
TTTCCCAGTTTCCAATGACCCTCCCCGGTTGAGCCGGGGGCTTTCACATCAGACTTAAGA
AACCGCCTGCGAGCCCTTTACGCCCAATAATTCCGGACAACGCTTGCCACCTACGTATTA
CCGCGGCTGCTGGCACGTAGTTAGCCGTGGCTTTCTGGTTAGGTACCGTCAAGGTGCGAG
CAGTTACT---CTCGCACTTGTTCTTCCCTAACAACAGAGCTTTACGATCCGAAAACCTT
CATCACTCACGCGGCGTTGCTCCGTCAGACTTTCGTCCATTGCGGAAGATTCCCTACTGC
TG-CCCCCCGTAGG----------------------------------------------
------------------------------------------------------------
-------------------------------------CTGTCTC-TTATACACATA----
------------------------------------------------------------
------------------------------------------------------------
------------------------------------------------------------
---

#a-2
------------------------------------------------------------
------------------------------------------------------------
------------------------------------------------------------
------------------------------------------------------------
------------------------------------------------------------
------------------------------------------------------------
------------------------------------------------------------
------------------------------------------------------------
------------------------------------------------------------
------------------------------------------------------------
------------------------------------------------------------
------------------------------------------------------------
--------------------------------------------------------CTTT
CGCTCCTCAGCGTCAAGTT-AC-AGACCAGAGAG-TCGCC-TTCGCCACTGGTGTTCCTC
CACATCTCTACGCATTTCACCGCTACACGTGGAATTCCACTCTCCTCTTCTGCACTCAAG
TTTCCCAGTTTCCAATGACCCTCCCCGGTTGAGCCGGGGGCTTTCACATCAGACTTAAGA
AACCGCCTGCGAGCCCTTTACGCCCAATAATTCCGGACAACGCTTGCCACCTACGTATTA
CCGCGGCTGCTGGCACGTAGTTAGCCGTGGCTTTCTGGTTAGGTACCGTCAAGGTGCGAG
CAGTTACT---CTCGCACTTGTTCTTCCCTAACAACAGAGCTTTACGATCCGAAAACCTT
CATCACTCACGCGGCGTTGCTCCGTCAGACTTTCGTCCATTGCGGAAGATTCCCTACTGC
TG-CCCCCCGTAGG----------------------------------------------
------------------------------------------------------------
-------------------------------------CTGTCTC-TTATACACATA----
------------------------------------------------------------
------------------------------------------------------------
------------------------------------------------------------
---

#a-3
------------------------------------------------------------
------------------------------------------------------------
------------------------------------------------------------
------------------------------------------------------------
------------------------------------------------------------
------------------------------------------------------------
------------------------------------------------------------
------------------------------------------------------------
------------------------------------------------------------
------------------------------------------------------------
------------------------------------------------------------
------------------------------------------------------------
-------------------------------------------------------GCTTT
CGCTCCTCAGCGTC-AGTT-AC-AGACCAGAGAG-TCGCC-TTCGCCACTGGTGTTCCTC
CACATCTCTACGCATTTCACCGCTACACGTGGAATTCCACTCTCCTCTTCTGCACTCAAG
TTTCCCAGTTTCCAATGACCCTCCCCGGTTGAGCCGGGGGCTTTCACATCAGACTTAAGA
AACCGCCTGCGAGCCCTTTACGCCCAATAATTCCGGACAACGCTTGCCACCTACGTATTA
CCGCGGCTGCTGGCACGTAGTTAGCCGTGGCTTTCTGGTTAGGTACCGTCAAGGTGCGAG
CAGTTACT---CTCGCACTTGTTCTTCCCTAACAACAGAGCTTTACGATCCGAAAACCTT
CATCACTCACGCGGCGTTGCTCCGTCAGACTTTCGTCCATTGCGGAAGATTCCCTACTGC
TG-CCCCCCGTAGG----------------------------------------------
------------------------------------------------------------
-------------------------------------CTGTCTC-TTATACACATA----
------------------------------------------------------------
------------------------------------------------------------
------------------------------------------------------------
---

#a-4
------------------------------------------------------------
------------------------------------------------------------
------------------------------------------------------------
------------------------------------------------------------
------------------------------------------------------------
------------------------------------------------------------
------------------------------------------------------------
------------------------------------------------------------
------------------------------------------------------------
------------------------------------------------------------
------------------------------------------------------------
------------------------------------------------------------
-------------------------------------------------------GCTTT
CGCTCCTCAGCGTCAAGTTAAC-AGACCAGAGAG-TCGCC-TTCGCCACTGGTGTTCCTC
CACATCTCTACGCATTTCACCGCTACACGTGGAATTCCACTCTCCTCTTCTGCACTCAAG
TTTCCCAGTTTCCAATGACCCTCCCCGGTTGAGCCGGGGGCTTTCACATCAGACTTAAGA
AACCGCCTGCGAGCCCTTTACGCCCAATAATTCCGGACAACGCTTGCCACCTACGTATTA
CCGCGGCTGCTGGCACGTAGTTAGCCGTGGCTTTCTGGTTAGGTACCGTCAAGGTGCGAG
CAGTTACT---CTCGCACTTGTTCTTCCCTAACAACAGAGCTTTACGATCCGAAAACCTT
CATCACTCACGCGGCGTTGCTCCGTCAGACTTTCGTCCATTGCGGAAGATTCCCTACTGC
TG-CCCCCCGTAGG----------------------------------------------
------------------------------------------------------------
-------------------------------------CTGTCTC-TTATACACATA----
------------------------------------------------------------
------------------------------------------------------------
------------------------------------------------------------
---

#a-5
------------------------------------------------------------
------------------------------------------------------------
------------------------------------------------------------
------------------------------------------------------------
------------------------------------------------------------
------------------------------------------------------------
------------------------------------------------------------
------------------------------------------------------------
------------------------------------------------------------
------------------------------------------------------------
------------------------------------------------------------
------------------------------------------------------------
------------------------------------------------------CGCTTT
CGCGCCTCAGCGTC-AGTT-AC-AGACCAAAAAG-CCGCC-TTCGCCACTGGTGTTCCTC
CACATCTCTACGCATTTCACCGCTACACGTGGAATTCCGCTTTTCTCTTCTGCACTCAAG
TTCCCCAGTTTCCAATGACCCTCCACGGTTGAGCCGTGGGCTTTCACATCAGACTTAAGA
AACCGCCTGCGCGCGCTTTACGCCCAATAATTCCGGATAACGCTTGCCACCTACGTATTA
CCGCGGCTGCTGGCACGTAGTTAGCCGTGGCTTTCTGGTTAGGTACCGTCAAGGTACAAG
CAGTTACT---CTCGTACTTGTTCTTCCCTAACAACAGAGTTTTACGACCCGAAAGCCTT
CATCACTCACGCGGCGTTGCTCCGTCAGACTTTCGTCCATTGCGGAAGATTCCCTACTGC
TG-CCCCCCGTAGG----------------------------------------------
------------------------------------------------------------
-------------------------------------CTGTCTC-TTATACACATA----
------------------------------------------------------------
------------------------------------------------------------
------------------------------------------------------------
---

#a-6
------------------------------------------------------------
------------------------------------------------------------
------------------------------------------------------------
------------------------------------------------------------
------------------------------------------------------------
------------------------------------------------------------
------------------------------------------------------------
------------------------------------------------------------
------------------------------------------------------------
------------------------------------------------------------
------------------------------------------------------------
------------------------------------------------------------
----------------------------------------------------CACGCTTT
CGCTCCTCAGCGTC-AGTT-AC-AGACCAGAGAG-TCGCC-TTCGCCACTGGTGTTCCTC
CACATCTCTACGCATTTCACCGCTACACGTGGAATTCCACTCTCCTCTTCTGCACTCAAG
TTTCCCAGTTTCCAATGACCCTCCCCGGTTGAGCCGGGGGCTTTCACATCAGACTTAAGA
AACCGCCTGCGAGCCCTTTACGCCCAATAATTCCGGACAACGCTTGCCACCTACGTATTA
CCGCGGCTGCTGGCACGTAGTTAGCCGTGGCTTTCTGGTTAGGTACCGTCAAGGTGCGAG
CAGTTACT---CTCGCACTTGTTCTTCCCTAACAACAGAGCTTTACGATCCGAAAACCTT
CATCACTCACGCGGCGTTGCTCCGTCAGACTTTCGTCCATTGCGGAAGATTCCCTACTGC
TG-CCCCCCGTAGG----------------------------------------------
------------------------------------------------------------
-------------------------------------CTGTCTC-TTATACACATA----
------------------------------------------------------------
------------------------------------------------------------
------------------------------------------------------------
---

#a-7
------------------------------------------------------------
------------------------------------------------------------
------------------------------------------------------------
------------------------------------------------------------
------------------------------------------------------------
------------------------------------------------------------
------------------------------------------------------------
------------------------------------------------------------
------------------------------------------------------------
------------------------------------------------------------
------------------------------------------------------------
------------------------------------------------------------
-------------------------------------------------------GCTTT
CGCGCCTCAGCGTC-AGTT-AC-AGACCAAAAAG-CCGCC-TTCGCCACTGGTGTTCCTC
CACATCTCTACGCATTTCACCGCTACACGTGGAATTCCGCTTTTCTCTTCTGCACTCAAG
TTCCCCAGTTTCCAATGACCCTCCACGGTTGAGCCGTGGGCTTTCACATCAGACTTAAGA
AACCGCCTGCGCGCGCTTTACGCCCAATAATTCCGGATAACGCTTGCCACCTACGTATTA
CCGCGGCTGCTGGCACGTAGTTAGCCGTGGCTTTCTGGTTAGGTACCGTCAAGGTACAAG
CAGTTACT---CTCGTACTTGTTCTTCCCTAACAACAGAGTTTTACGACCCGAAAGCCTT
CATCACTCACGCGGCGTTGCTCCGTCAGACTTTCGTCCATTGCGGAAGATTCCCTACTGC
TG-CCCCCCGTAGG----------------------------------------------
------------------------------------------------------------
-------------------------------------CTGTCTC-TTATACACATA----
------------------------------------------------------------
------------------------------------------------------------
------------------------------------------------------------
---

#a-8
------------------------------------------------------------
------------------------------------------------------------
------------------------------------------------------------
------------------------------------------------------------
------------------------------------------------------------
------------------------------------------------------------
------------------------------------------------------------
------------------------------------------------------------
------------------------------------------------------------
------------------------------------------------------------
------------------------------------------------------------
------------------------------------------------------------
-------------------------------------------------------GCTTT
CGCTCCTCAGCGTC-AGTT-AC-AGACCAGAGAG-TCGCC-TTCGCCACTGGTGTTCCTC
CACATCTCTACGCATTTCACCGCTACACGTGGAATTCCACTCTCCTCTTCTGCACTCAAG
TTTCCCAGTTTCCAATGACCCTCCCCGGTTGAGCCGGGGGCTTTCACATCAGACTTAAGA
AACCGCCTGCGAGCCCTTTACGCCCAATAATTCCGGACAACGCTTGCCACCTACGTATTA
CCGCGGCTGCTGGCACGTAGTTAGCCGTGGCTTTCTGGTTAGGTACCGTCAAGGTGCGAG
CAGTTACT---CTCGCACTTGTTCTTCCCTAACAACAGAGCTTTACGATCCGAAAACCTT
CATCACTCACGCGGCGTTGCTCCGTCAGACTTTCGTCCATTGCGGAAGATTCCCTACTGC
TG-CCCCCCGTAGG----------------------------------------------
------------------------------------------------------------
-------------------------------------CTGTCTC-TTATACACATA----
------------------------------------------------------------
------------------------------------------------------------
------------------------------------------------------------
---

#a-9
------------------------------------------------------------
------------------------------------------------------------
------------------------------------------------------------
------------------------------------------------------------
------------------------------------------------------------
------------------------------------------------------------
------------------------------------------------------------
------------------------------------------------------------
------------------------------------------------------------
------------------------------------------------------------
------------------------------------------------------------
------------------------------------------------------------
-------------------------------------------------------GCTTT
CGCGCCTCAGCGTC-AGTT-AC-AGACCAAAAAG-CCGCC-TTCGCCACTGGTGTTCCTC
CACATCTCTACGCATTTCACCGCTACACGTGGAATTCCGCTTTTCTCTTCTGCACTCAAG
TTCCCCAGTTTCCAATGACCCTCCACGGTTGAGCCGTGGGCTTTCACATCAGACTTAAGA
AACCGCCTGCGCGCGCTTTACGCCCAATAATTCCGGATAACGCTTGCCACCTACGTATTA
CCGCGGCTGCTGGCACGTAGTTAGCCGTGGCTTTCTGGTTAGGTACCGTCAAGGTACGAG
CAGTTACT---CTCGTACTTGTTCTTCCCTAACAACAGAGTTTTACGACCCGAAAGCCTT
CATCACTCACGCGGCGTTGCTCCGTCAGACTTTCGTCCATTGCGGAAGATTCCCTACTGC
TG-CCCCCCGTAGG----------------------------------------------
------------------------------------------------------------
-------------------------------------CTGTCTC-TTATACA--------
------------------------------------------------------------
------------------------------------------------------------
------------------------------------------------------------
---

#a-10
------------------------------------------------------------
------------------------------------------------------------
------------------------------------------------------------
------------------------------------------------------------
------------------------------------------------------------
------------------------------------------------------------
------------------------------------------------------------
------------------------------------------------------------
------------------------------------------------------------
------------------------------------------------------------
------------------------------------------------------------
------------------------------------------------------------
-----------------------------------------------------ACGCTTT
CGCTCCTCAGCGTC-AGTT-AC-AGACCAGAGAG-TCGCC-TTCGCCACTGGTGTTCCTC
CACATCTCTACGCATTTCACCGCTACACGTGGAATTCCACTCTCCTCTTCTGCACTCAAG
TTTCCCAGTTTCCAATGACCCTCCCCGGTTGAGCCGGGGGCTTTCACATCAGACTTAAGA
AACCGCCTGCGAGCCCTTTACGCCCAATAATTCCGGACAACGCTTGCCACCTACGTATTA
CCGCGGCTGCTGGCACGTAGTTAGCCGTGGCTTTCTGGTTAGGTACCGTCAAGGTGCGAG
CAGTTACT---CTCGCACTTGTTCTTCCCTAACAACAGAGCTTTACGATCCGAAAACCTT
CATCACTCACGCGGCGTTGCTCCGTCAGACTTTCGTCCATTGCGGAAGATTCCCTACTGC
TG-CCCCCCGTAGG----------------------------------------------
------------------------------------------------------------
-------------------------------------CTGTCTC-TTATACAC-------
------------------------------------------------------------
------------------------------------------------------------
------------------------------------------------------------
---

#a-11
------------------------------------------------------------
------------------------------------------------------------
------------------------------------------------------------
------------------------------------------------------------
------------------------------------------------------------
------------------------------------------------------------
------------------------------------------------------------
------------------------------------------------------------
------------------------------------------------------------
------------------------------------------------------------
------------------------------------------------------------
------------------------------------------------------------
---------------------------------------------------CCACGCTTT
CGCTCCTCAGCGTC-AGTTAACAAGACCAGAGAG-TCGCC-TTCGCCACTGGTGTTCCTC
CACATCTCTACGCATTTCACCGCTACACGTGGAATTCCACTCTCCTCTTCTGCACTCAAG
TTTCCCAGTTTCCAATGACCCTCCCCGGTTGAGCCGGGGGCTTTCACATCAGACTTAAGA
AACCGCCTGCGAGCCCTTTACGCCCAATAATTCCGGACAACGCTTGCCACCTACGTATTA
CCGCGGCTGCTGGCACGTAGTTAGCCGTGGCTTTCTGGTTAGGTACCGTCAAGGTGCGAG
CAGTTACT---CTCGCACTTGTTCTTCCCTAACAACAGAGCTTTACGATCCGAAAACCTT
CATCACTCACGCGGCGTTGCTCCGTCAGACTTTCGTCCATTGCGGAAGATTCCCTACTGC
TG-CCCCCCGTAGG----------------------------------------------
------------------------------------------------------------
-------------------------------------CTGTCTC-TTATACAC-------
------------------------------------------------------------
------------------------------------------------------------
------------------------------------------------------------
---

#a-12
------------------------------------------------------------
------------------------------------------------------------
------------------------------------------------------------
------------------------------------------------------------
------------------------------------------------------------
------------------------------------------------------------
------------------------------------------------------------
------------------------------------------------------------
------------------------------------------------------------
------------------------------------------------------------
------------------------------------------------------------
------------------------------------------------------------
------------------------------------------------------------
-GCGCCTCAGCGTC-AGTT-AC-AGACCAAAAAG-CCGCC-TTCGCCACTGGTGTTCCTC
CACATCTCTACGCATTTCACCGCTACACGTGGAATTCCGCTTTTCTCTTCTGCACTCAAG
TTCCCCAGTTTCCAATGACCCTCCACGGTTGAGCCGTGGGCTTTCACATCAGACTTAAGA
AACCGCCTGCGCGCGCTTTACGCCCAATAATTCCGGATAACGCTTGCCACCTACGTATTA
CCGCGGCTGCTGGCACGTAGTTAGCCGTGGCTTTCTGGTTAGGTACCGTCAAGGTACAAG
CAGTTACT---CTCGTACTTGTTCTTCCCTAACAACAGAGTTTTACGACCCGAAAGCCTT
CATCACTCACGCGGCGTTGCTCCGTCAGACTTTCGTCCATTGCGGAAGATTCCCTACTGC
TG-CCCCCCGTAGG----------------------------------------------
------------------------------------------------------------
-------------------------------------CTGTCTC-TTATACACATA----
------------------------------------------------------------
------------------------------------------------------------
------------------------------------------------------------
---

#a-13
------------------------------------------------------------
------------------------------------------------------------
------------------------------------------------------------
------------------------------------------------------------
------------------------------------------------------------
------------------------------------------------------------
------------------------------------------------------------
------------------------------------------------------------
------------------------------------------------------------
------------------------------------------------------------
------------------------------------------------------------
------------------------------------------------------------
------------------------------------------------------CGCTTT
CGCTCCTCAGCGTC-AGTT-AC-AGACCAGAGAG-TCGCC-TTCGCCACTGGTGTTCCTC
CACATCTCTACGCATTTCACCGCTACACGTGGAATTCCACTCTCCTCTTCTGCACTCAAG
TTTCCCAGTTTCCAATGACCCTCCCCGGTTGAGCCGGGGGCTTTCACATCAGACTTAAGA
AACCGCCTGCGAGCCCTTTACGCCCAATAATTCCGGACAACGCTTGCCACCTACGTATTA
CCGCGGCTGCTGGCACGTAGTTAGCCGTGGCTTTCTGGTTAGGTACCGTCAAGGTGCGAG
CAGTTACT---CTCGCACTTGTTCTTCCCTAACAACAGAGCTTTACGATCCGAAAACCTT
CATCACTCACGCGGCGTTGCTCCGTCAGACTTTCGTCCATTGCGGAAGATTCCCTACTGC
TG-CCCCCCGTAGG----------------------------------------------
------------------------------------------------------------
-------------------------------------CTGTCTC-TTATACAC-------
------------------------------------------------------------
------------------------------------------------------------
------------------------------------------------------------
---

#a-14
------------------------------------------------------------
------------------------------------------------------------
------------------------------------------------------------
------------------------------------------------------------
------------------------------------------------------------
------------------------------------------------------------
------------------------------------------------------------
------------------------------------------------------------
------------------------------------------------------------
------------------------------------------------------------
------------------------------------------------------------
------------------------------------------------------------
------------------------------------------------------CGCTTT
CGCGCCTCAGCGTC-AGTT-AC-AGACCAAAAAG-CCGCC-TTCGCCACTGGTGTTCCTC
CACATCTCTACGCATTTCACCGCTACACGTGGAATTCCGCTTTTCTCTTCTGCACTCAAG
TTCCCCAGTTTCCAATGACCCTCCACGGTTGAGCCGTGGGCTTTCACATCAGACTTAAGA
AACCGCCTGCGCGCGCTTTACGCCCAATAATTCCGGATAACGCTTGCCACCTACGTATTA
CCGCGGCTGCTGGCACGTAGTTAGCCGTGGCTTTCTGGTTAGGTACCGTCAAGGTACAAG
CAGTTACT---CTCGTACTTGTTCTTCCCTAACAACAGAGTTTTACGACCCGAAAGCCTT
CATCACTCACGCGGCGTTGCTCCGTCAGACTTTCGTCCATTGCGGAAGATTCCCTACTGC
TG-CCCCCCGTAGG----------------------------------------------
------------------------------------------------------------
-------------------------------------CTGTCTC-TTATACAC-------
------------------------------------------------------------
------------------------------------------------------------
------------------------------------------------------------
---

#B1
------------------------------------------------------------
------------------------------------------------------------
------------------------------------------------------------
------------------------------------------------------------
------------------------------------------------------------
------------------------------------------------------------
------------------------------------------------------------
------------------------------------------------------------
------------------------------------------------------------
------------------------------------------------------------
------------------------------------------------------------
------------------------------------------------------------
-------------------------------------------------------GCTTT
CGCGCCTCAGCGTC-AGTT-AC-AGACCAAAAAG-CCGCC-TTCGCCACTGGTGTTCCTC
CACATCTCTACGCATTTCACCGCTACACGTGGAATTCCGCTTTTCTCTTCTGCACTCAAG
TTCCCCAGTTTCCAATGACCCTCCACGGTTGAGCCGTGGGCTTTCACATCAGACTTAAGA
AACCGCCTGCGCGCGCTTTACGCCCAATAATTCCGGATAACGCTTGCCACCTACGTATTA
CCGCGGCTGCTGGCACGTAGTTAGCCGTGGCTTTCTGGTTAGGTACCGTCAAGGTACAAG
CAGTTACT---CTTGTACTTGTTCTTCCCTAACAACAGAGTTTTACGACCCGAAAGCCTT
CATCACTCACGCGGCGTTGCTCCGTCAGACTTTCGTCCATTGCGGAAGATTCCCTACTGC
TG-CCCCCCGTAGG----------------------------------------------
------------------------------------------------------------
-------------------------------------CTGTCTC-TTATACA--------
------------------------------------------------------------
------------------------------------------------------------
------------------------------------------------------------
---

#B2
------------------------------------------------------------
------------------------------------------------------------
------------------------------------------------------------
------------------------------------------------------------
------------------------------------------------------------
------------------------------------------------------------
------------------------------------------------------------
------------------------------------------------------------
------------------------------------------------------------
------------------------------------------------------------
------------------------------------------------------------
------------------------------------------------------------
------------------------------------------------------CGCTTT
CGCTCCTCAGCGTC-AGTT-AC-AGACCAGAGAG-TCGCC-TTCGCCACTGGTGTTCCTC
CACATCTCTACGCATTTCACCGCTACACGTGGAATTCCACTCTCCTCTTCTGCACTCAAG
TTTCCCAGTTTCCAATGACCCTCCCCGGTTGAGCCGGGGGCTTTCACATCAGACTTAAGA
AACCGCCTGCGAGCCCTTTACGCCCAATAATTCCGGACAACGCTTGCCACCTACGTATTA
CCGCGGCTGCTGGCACGTAGTTAGCCGTGGCTTTCTGGTTAGGTACCGTCAAGGTGCGAG
CAGTTACT---CTCGCACTTGTTCTTCCCTAACAACAGAGCTTTACGATCCGAAAACCTT
CATCACTCACGCGGCGTTGCTCCGTCAGACTTTCGTCCATTGCGGAAGATTCCCTACTGC
TG-CCCCCCGTAGG----------------------------------------------
------------------------------------------------------------
-------------------------------------CTGTCTC-TTATACACATA----
------------------------------------------------------------
------------------------------------------------------------
------------------------------------------------------------
---

#B3
------------------------------------------------------------
------------------------------------------------------------
------------------------------------------------------------
------------------------------------------------------------
------------------------------------------------------------
------------------------------------------------------------
------------------------------------------------------------
------------------------------------------------------------
------------------------------------------------------------
------------------------------------------------------------
------------------------------------------------------------
------------------------------------------------------------
-----------------------------------------------------ACGCTTT
CGCTCCTCAGCGTC-AGTT-AC-AGACCAGAGAG-TCGCC-TTCGCCACTGGTGTTCCTC
CACATCTCTACGCATTTCACCGCTACACGTGGAATTCCACTCTCCTCTTCTGCACTCAAG
TTTCCCAGTTTCCAATGACCCTCCCCGGTTGAGCCGGGGGCTTTCACATCAGACTTAAGA
AACCGCCTGCGAGCCCTTTACGCCCAATAATTCCGGACAACGCTTGCCACCTACGTATTA
CCGCGGCTGCTGGCACGTAGTTAGCCGTGGCTTTCTGGTTAGGTACCGTCAAGGTGCGAG
CAGTTACT---CTCGCACTTGTTCTTCCCTAACAACAGAGCTTTACGATCCGAAAACCTT
CATCACTCACGCGGCGTTGCTCCGTCAGACTTTCGTCCATTGCGGAAGATTCCCTACTGC
TG-CCCCCCGTAGG----------------------------------------------
------------------------------------------------------------
-------------------------------------CTGTCTC-TTATACACATA----
------------------------------------------------------------
------------------------------------------------------------
------------------------------------------------------------
---

#B4
------------------------------------------------------------
------------------------------------------------------------
------------------------------------------------------------
------------------------------------------------------------
------------------------------------------------------------
------------------------------------------------------------
------------------------------------------------------------
------------------------------------------------------------
------------------------------------------------------------
------------------------------------------------------------
------------------------------------------------------------
------------------------------------------------------------
-------------------------------------------------------GCTTT
CGCTCCTCAGCGTC-AGTT-AC-AGACCAGAGAG-TCGCC-TTCGCCACTGGTGTTCCTC
CACATCTCTACGCATTTCACCGCTACACGTGGAATTCCACTCTCCTCTTCTGCACTCAAG
TTTCCCAGTTTCCAATGACCCTCCCCGGTTGAGCCGGGGGCTTTCACATCAGACTTAAGA
AACCGCCTGCGAGCCCTTTACGCCCAATAATTCCGGACAACGCTTGCCACCTACGTATTA
CCGCGGCTGCTGGCACGTAGTTAGCCGTGGCTTTCTGGTTAGGTACCGTCAAGGTGCGAG
CAGTTACT---CTCGCACTTGTTCTTCCCTAACAACAGAGCTTTACGATCCGAAAACCTT
CATCACTCACGCGGCGTTGCTCCGTCAGACTTTCGTCCATTGCGGAAGATTCCCTACTGC
TG-CCCCCCGTAGG----------------------------------------------
------------------------------------------------------------
-------------------------------------CTGTCTC-TTATACACATA----
------------------------------------------------------------
------------------------------------------------------------
------------------------------------------------------------
---

#B5
------------------------------------------------------------
------------------------------------------------------------
------------------------------------------------------------
------------------------------------------------------------
------------------------------------------------------------
------------------------------------------------------------
------------------------------------------------------------
------------------------------------------------------------
------------------------------------------------------------
------------------------------------------------------------
------------------------------------------------------------
------------------------------------------------------------
------------------------------------------------------------
------TCAGCGTC-AGTT-AC-AGACCAGA?AG-TCGCCTTTCGCCACTGGTGTTCCTC
CACATCTCTACGCATTTCACCGCTACACGTGGAATTCCACTCTCCTCTTCTGCACTCAAG
TTCCCCAGTTTCCAATGACCCTCCCCGGTTGAGCCGGGGGCTTTCACATCAGACTTAAGA
AACCGCCTGCGAGCCCTTTACGCCCAATAATTCCGGACAACGCTTGCCACCTACGTATTA
CCGCGGCTGCTGGCACGTAGTTAGCCGTGGCTTTCTGGTTAGGTACCGTCAAGGTACCGC
C--CTATTCGAACGGTACTTGTTCTTCCCTAACAACAGAGCTTTACGATCCGAAAACCTT
CATCACTCACGCGGCGTTGCTCCGTCAGACTTTCGTCCATTGCGGAAGATTCCCTACTGC
TG-CCCCCCGTAGG----------------------------------------------
------------------------------------------------------------
-------------------------------------CTGTCTC-T--------------
------------------------------------------------------------
------------------------------------------------------------
------------------------------------------------------------
---

#B6
------------------------------------------------------------
------------------------------------------------------------
------------------------------------------------------------
------------------------------------------------------------
------------------------------------------------------------
------------------------------------------------------------
------------------------------------------------------------
------------------------------------------------------------
------------------------------------------------------------
------------------------------------------------------------
------------------------------------------------------------
------------------------------------------------------------
-------------------------------------------------------GCTTT
CGCGCCTCAGCGTC-AGTT-AC-AGACCAAAGAGCTCGCC-TTCGCCACTGGTGTTCCTC
CACATCTCTACGCATTTCACCGCTACACGTGGAATTCCGCTTTTCTCTTCTGCACTCAAG
TTTCCCAGTTTCCAATGACCCTCCCCGGTTGAGCCGGGGGCTTTCACATCAGACTTAAGA
AACCGCCTGCGAGCCCTTTACGCCCAATAATTCCGGACAACGCTTGCCACCTACGTATTA
CCGCGGCTGCTGGCACGTAGTTAGCCGTGGCTTTCTGGTTAGGTACCGTCAAGGTGCGAG
CAGTTACT---CTCGCACTTGTTCTTCCCTAACAACAGAGCTTTACGATCCGAAAACCTT
CATCACTCACGCGGCGTTGCTCCGTCAGACTTTCGTCCATTGCGGAAGATTCCCTACTGC
TG-CCCCCCGTAGG----------------------------------------------
------------------------------------------------------------
-------------------------------------CTGTCTC-TTATACACATA----
------------------------------------------------------------
------------------------------------------------------------
------------------------------------------------------------
---

#B7
------------------------------------------------------------
------------------------------------------------------------
------------------------------------------------------------
------------------------------------------------------------
------------------------------------------------------------
------------------------------------------------------------
------------------------------------------------------------
------------------------------------------------------------
------------------------------------------------------------
------------------------------------------------------------
------------------------------------------------------------
------------------------------------------------------------
-----------------------------------------------------ACGCTTT
CGCTCCTCAGCGTC-AGTTAAC-AGACCAGAGAG-TCGCC-TTCGCCACTGGTGTTCCTC
CACATCTCTACGCATTTCACCGCTACACGTGGAATTCCACTCTCCTCTTCTGCACTCAAG
TTTCCCAGTTTCCAATGACCCTCCCCGGTTGAGCCGGGGGCTTTCACATCAGACTTAAGA
AACCGCCTGCGAGCCCTTTACGCCCAATAATTCCGGACAACGCTTGCCACCTACGTATTA
CCGCGGCTGCTGGCACGTAGTTAGCCGTGGCTTTCTGGTTAGGTACCGTCAAGGTGCGAG
CAGTTACT---CTCGCACTTGTTCTTCCCTAACAACAGAGCTTTACGATCCGAAAACCTT
CATCACTCACGCGGCGTTGCTCCGTCAGACTTTCGTCCATTGCGGAAGATTCCCTACTGC
TG-CCCCCCGTAGG----------------------------------------------
------------------------------------------------------------
-------------------------------------CTGTCTC-TTATACA--------
------------------------------------------------------------
------------------------------------------------------------
------------------------------------------------------------
---

#B8
------------------------------------------------------------
------------------------------------------------------------
------------------------------------------------------------
------------------------------------------------------------
------------------------------------------------------------
------------------------------------------------------------
------------------------------------------------------------
------------------------------------------------------------
------------------------------------------------------------
------------------------------------------------------------
------------------------------------------------------------
------------------------------------------------------------
------------------------------------------------------CGCTTT
CGCGCCTCAGCGTC-AGTT-AC-AGACCAAAAAG-CCGCC-TTCGCCACTGGTGTTCCTC
CACATCTCTACGCATTTCACCGCTACACGTGGAATTCCGCTTTTCTCTTCTGCACTCAAG
TTCCCCAGTTTCCAATGACCCTCCACGGTTGAGCCGTGGGCTTTCACATCAGACTTAAGA
AACCGCCTGCGCGCGCTTTACGCCCAATAATTCCGGATAACGCTTGCCACCTACGTATTA
CCGCGGCTGCTGGCACGTAGTTAGCCGTGGCTTTCTGGTTAGGTACCGTCAAGGTACGAG
CAGTTACT---CTCGTACTTGTTCTTCCCTAACAACAGAGTTTTACGACCCGAAAGCCTT
CATCACTCACGCGGCGTTGCTCCGTCAGACTTTCGTCCATTGCGGAAGATTCCCTACTGC
TG-CCCCCCGTAGG----------------------------------------------
------------------------------------------------------------
-------------------------------------CTGTCTC-TTATACACATA----
------------------------------------------------------------
------------------------------------------------------------
------------------------------------------------------------
---

#B9
------------------------------------------------------------
------------------------------------------------------------
------------------------------------------------------------
------------------------------------------------------------
------------------------------------------------------------
------------------------------------------------------------
------------------------------------------------------------
------------------------------------------------------------
------------------------------------------------------------
------------------------------------------------------------
------------------------------------------------------------
------------------------------------------------------------
------------------------------------------------------CGCTTT
CGCTCCTCAGCGTC-AGTT-AC-AGACCAGAGAG-TCGCC-TTCGCCACTGGTGTTCCTC
CACATCTCTACGCATTTCACCGCTACACGTGGAATTCCACTCTCCTCTTCTGCACTCAAG
TTTCCCAGTTTCCAATGACCCTCCCCGGTTGAGCCGGGGGCTTTCACATCAGACTTAAGA
AACCGCCTGCGAGCCCTTTACGCCCAATAATTCCGGACAACGCTTGCCACCTACGTATTA
CCGCGGCTGCTGGCACGTAGTTAGCCGTGGCTTTCTGGTTAGGTACCGTCAAGGTGCGAG
CAGTTACT---CTCGCACTTGTTCTTCCCTAACAACAGAGCTTTACGATCCGAAAACCTT
CATCACTCACGCGGCGTTGCTCCGTCAGACTTTCGTCCATTGCGGAAGATTCCCTACTGC
TG-CCCCCCGTAGG----------------------------------------------
------------------------------------------------------------
-------------------------------------CTGTCTC-TTATACACATA----
------------------------------------------------------------
------------------------------------------------------------
------------------------------------------------------------
---

#B10
------------------------------------------------------------
------------------------------------------------------------
------------------------------------------------------------
------------------------------------------------------------
------------------------------------------------------------
------------------------------------------------------------
------------------------------------------------------------
------------------------------------------------------------
------------------------------------------------------------
------------------------------------------------------------
------------------------------------------------------------
------------------------------------------------------------
-------------------------------------------------------GCTTT
CGCTCCTCAGCGTC-AGTT-AC-AGACCAGAGAG-TCGCC-TTCGCCACTGGTGTTCCTC
CACATCTCTACGCATTTCACCGCTACACGTGGAATTCCACTCTCCTCTTCTGCACTCAAG
TTTCCCAGTTTCCAATGACCCTCCCCGGTTGAGCCGGGGGCTTTCACATCAGACTTAAGA
AACCGCCTGCGAGCCCTTTACGCCCAATAATTCCGGACAACGCTTGCCACCTACGTATTA
CCGCGGCTGCTGGCACGTAGTTAGCCGTGGCTTTCTGGTTAGGTACCGTCAAGGTGCGAG
CAGTTACT---CTCGCACTTGTTCTTCCCTAACAACAGAGCTTTACGATCCGAAAACCTT
CATCACTCACGCGGCGTTGCTCCGTCAGACTTTCGTCCATTGCGGAAGATTCCCTACTGC
TG-CCCCCCGTAGG----------------------------------------------
------------------------------------------------------------
-------------------------------------CTGTCTC-TTATACACATA----
------------------------------------------------------------
------------------------------------------------------------
------------------------------------------------------------
---

#B11
------------------------------------------------------------
------------------------------------------------------------
------------------------------------------------------------
------------------------------------------------------------
------------------------------------------------------------
------------------------------------------------------------
------------------------------------------------------------
------------------------------------------------------------
------------------------------------------------------------
------------------------------------------------------------
------------------------------------------------------------
------------------------------------------------------------
------------------------------------------------------------
--------------------------------AG-TCGCC-TTCGCCACTGGTGTTCCTC
CACATCTCTACGCATTTCACCGCTACACGTGGAATTCCACTCTCCTCTTCTGCACTCAAG
TTTCCCAGTTTCCAATGACCCTCCCCGGTTGAGCCGGGGGCTTTCACATCAGACTTAAGA
AACCGCCTGCGAGCCCTTTACGCCCAATAATTCCGGACAACGCTTGCCACCTACGTATTA
CCGCGGCTGCTGGCACGTAGTTAGCCGTGGCTTTCTGGTTAGGTACCGTCAAGGTGCGAG
CAGTTACT---CTCGCACTTGTTCTTCCCTAACAACAGAGCTTTACGATCCGAAAACCTT
CATCACTCACGCGGCGTTGCTCCGTCAGACTTTCGTCCATTGCGGAAGATTCCCTACTGC
TG-CCCCCCGTAGG----------------------------------------------
------------------------------------------------------------
-------------------------------------CTGTCTC----------------
------------------------------------------------------------
------------------------------------------------------------
------------------------------------------------------------
---

#B12
------------------------------------------------------------
------------------------------------------------------------
------------------------------------------------------------
------------------------------------------------------------
------------------------------------------------------------
------------------------------------------------------------
------------------------------------------------------------
------------------------------------------------------------
------------------------------------------------------------
------------------------------------------------------------
------------------------------------------------------------
------------------------------------------------------------
------------------------------------------------------CGCTTT
CGCGCCTCAGCGTC-AGTT-AC-AGACCAAAAAG-CCGCC-TTCGCCACTGGTGTTCCTC
CACATCTCTACGCATTTCACCGCTACACGTGGAATTCCGCTTTTCTCTTCTGCACTCAAG
TTCCCCAGTTTCCAATGACCCTCCACGGTTGAGCCGTGGGCTTTCACATCAGACTTAAGA
AACCGCCTGCGCGCGCTTTACGCCCAATAATTCCGGATAACGCTTGCCACCTACGTATTA
CCGCGGCTGCTGGCACGTAGTTAGCCGTGGCTTTCTGGTTAGGTACCGTCAAGGTACAAG
CAGTTACT---CTCGTACTTGTTCTTCCCTAACAACAGAGTTTTACGACCCGAAAGCCTT
CATCACTCACGCGGCGTTGCTCCGTCAGACTTTCGTCCATTGCGGAAGATTCCCTACTGC
TG-CCCCCCGTAGG----------------------------------------------
------------------------------------------------------------
-------------------------------------CTGTCTC-TTATACACATA----
------------------------------------------------------------
------------------------------------------------------------
------------------------------------------------------------
---

#B13
------------------------------------------------------------
------------------------------------------------------------
------------------------------------------------------------
------------------------------------------------------------
------------------------------------------------------------
------------------------------------------------------------
------------------------------------------------------------
------------------------------------------------------------
------------------------------------------------------------
------------------------------------------------------------
------------------------------------------------------------
------------------------------------------------------------
------------------------------------------------------------
CGCTCCTCAGCGTC-AGTT-AC-AGACCAGAGAG-TCGCC-TTCGCCACTGGTGTTCCTC
CACATCTCTACGCATTTCACCGCTACACGTGGAATTCCACTCTCCTCTTCTGCACTCAAG
TTTCCCAGTTTCCAATGACCCTCCCCGGTTGAGCCGGGGGCTTTCACATCAGACTTAAGA
AACCGCCTGCGAGCCCTTTACGCCCAATAATTCCGGACAACGCTTGCCACCTACGTATTA
CCGCGGCTGCTGGCACGTAGTTAGCCGTGGCTTTCTGGTTAGGTACCGTCAAGGTGCGAG
CAGTTACT---CTCGCACTTGTTCTTCCCTAACAACAGAGCTTTACGATCCGAAAACCTT
CATCACTCACGCGGCGTTGCTCCGTCAGACTTTCGTCCATTGCGGAAGATTCCCTACTGC
TG-CCCCCCGTAGG----------------------------------------------
------------------------------------------------------------
-------------------------------------CTGTCTC-TTATACAC-------
------------------------------------------------------------
------------------------------------------------------------
------------------------------------------------------------
---

#B14
------------------------------------------------------------
------------------------------------------------------------
------------------------------------------------------------
------------------------------------------------------------
------------------------------------------------------------
------------------------------------------------------------
------------------------------------------------------------
------------------------------------------------------------
------------------------------------------------------------
------------------------------------------------------------
------------------------------------------------------------
------------------------------------------------------------
-------------------------------------------------------GCTTT
CGCTCCTCAGCGTC-AGTT-AC-AGACCAGAGAG-TCGCC-TTCGCCACTGGTGTTCCTC
CACATCTCTACGCATTTCACCGCTACACGTGGAATTCCACTCTCCTCTTCTGCACTCAAG
TTTCCCAGTTTCCAATGACCCTCCCCGGTTGAGCCGGGGGCTTTCACATCAGACTTAAGA
AACCGCCTGCGAGCCCTTTACGCCCAATAATTCCGGACAACGCTTGCCACCTACGTATTA
CCGCGGCTGCTGGCACGTAGTTAGCCGTGGCTTTCTGGTTAGGTACCGTCAAGGTGCGAG
CAGTTACT---CTCGCACTTGTTCTTCCCTAACAACAGAGCTTTACGATCCGAAAACCTT
CATCACTCACGCGGCGTTGCTCCGTCAGACTTTCGTCCATTGCGGAAGATTCCCTACTGC
TG-CCCCCCGTAGG----------------------------------------------
------------------------------------------------------------
-------------------------------------CTGTCTC-TTATACA--------
------------------------------------------------------------
------------------------------------------------------------
------------------------------------------------------------
---

#B15
------------------------------------------------------------
------------------------------------------------------------
------------------------------------------------------------
------------------------------------------------------------
------------------------------------------------------------
------------------------------------------------------------
------------------------------------------------------------
------------------------------------------------------------
------------------------------------------------------------
------------------------------------------------------------
------------------------------------------------------------
------------------------------------------------------------
------------------------------------------------------------
--------------------------------AG-TCGCC-TTCGCCACTGGTGTTCCTC
CACATCTCTACGCATTTCACCGCTACACGTGGAATTCCACTCTCCTCTTCTGCACTCAAG
TTCCCCAGTTTCCAATGACCCTCCCCGGTTGAGCCGGGGGCTTTCACATCAGACTTAAGA
AACCGCCTGCGAGCCCTTTACGCCCAATAATTCCGGACAACGCTTGCCACCTACGTATTA
CCGCGGCTGCTGGCACGTAGTTAGCCGTGGCTTTCTGGTTAGGTACCGTCAAGGTACCGC
C--CTATTCGAACGGTACTTGTTCTTCCCTAACAACAGAGCTTTACGATCCGAAAACCTT
CATCACTCACGCGGCGTTGCTCCGTCAGACTTTCGTCCATTGCGGAAGATTCCCTACTGC
TG-CCCCCCGTAGG----------------------------------------------
------------------------------------------------------------
-------------------------------------CTGTCTC-TTATAC---------
------------------------------------------------------------
------------------------------------------------------------
------------------------------------------------------------
---

#B16
------------------------------------------------------------
------------------------------------------------------------
------------------------------------------------------------
------------------------------------------------------------
------------------------------------------------------------
------------------------------------------------------------
------------------------------------------------------------
------------------------------------------------------------
------------------------------------------------------------
------------------------------------------------------------
------------------------------------------------------------
------------------------------------------------------------
-------------------------------------------------------GCTTT
CGCGCCTCAGCGTC-AGTT-AC-AGACCAAAAAG-CCGCC-TTCGCCACTGGTGTTCCTC
CACATCTCTACGCATTTCACCGCTACACGTGGAATTCCGCTTTTCTCTTCTGCACTCAAG
TTCCCCAGTTTCCAATGACCCTCCACGGTTGAGCCGTGGGCTTTCACATCAGACTTAAGA
AACCGCCTGCGCGCGCTTTACGCCCAATAATTCCGGATAACGCTTGCCACCTACGTATTA
CCGCGGCTGCTGGCACGTAGTTAGCCGTGGCTTTCTGGTTAGGTACCGTCAAGGTACAAG
CAGTTACT---CTTGTACTTGTTCTTCCCTAACAACAGAGTTTTACGACCCGAAAGCCTT
CATCACTCACGCGGCGTTGCTCCGTCAGACTTTCGTCCATTGCGGAAGATTCCCTACTGC
TG-CCCCCCGTAGG----------------------------------------------
------------------------------------------------------------
-------------------------------------CTGTCTC-TTATAC---------
------------------------------------------------------------
------------------------------------------------------------
------------------------------------------------------------
---

#B17
------------------------------------------------------------
------------------------------------------------------------
------------------------------------------------------------
------------------------------------------------------------
------------------------------------------------------------
------------------------------------------------------------
------------------------------------------------------------
------------------------------------------------------------
------------------------------------------------------------
------------------------------------------------------------
------------------------------------------------------------
------------------------------------------------------------
-------------------------------------------------------GCTTT
CGCTCCTCAGCGTC-AGTT-AC-AGACCAGAGAG-TCGCC-TTCGCCACTGGTGTTCCTC
CACATCTCTACGCATTTCACCGCTACACGTGGAATTCCACTCTCCTCTTCTGCACTCAAG
TTTCCCAGTTTCCAATGACCCTCCCCGGTTGAGCCGGGGGCTTTCACATCAGACTTAAGA
AACCGCCTGCGAGCCCTTTACGCCCAATAATTCCGGACAACGCTTGCCACCTACGTATTA
CCGCGGCTGCTGGCACGTAGTTAGCCGTGGCTTTCTGGTTAGGTACCGTCAAGGTGCGAG
CAGTTACT---CTCGCACTTGTTCTTCCCTAACAACAGAGCTTTACGATCCGAAAACCTT
CATCACTCACGCGGCGTTGCTCCGTCAGACTTTCGTCCATTGCGGAAGATTCCCTACTGC
TG-CCCCCCGTAGG----------------------------------------------
------------------------------------------------------------
-------------------------------------CTGTCTC-TTATACACATA----
------------------------------------------------------------
------------------------------------------------------------
------------------------------------------------------------
---

#B18
------------------------------------------------------------
------------------------------------------------------------
------------------------------------------------------------
------------------------------------------------------------
------------------------------------------------------------
------------------------------------------------------------
------------------------------------------------------------
------------------------------------------------------------
------------------------------------------------------------
------------------------------------------------------------
------------------------------------------------------------
------------------------------------------------------------
---------------------------------------------------CCACGCTTT
CGCTCCTCAGCGTC-AGTT-AC-AGACCAGAGAG-TCGCC-TTCGCCACTGGTGTTCCTC
CACATCTCTACGCATTTCACCGCTACACGTGGAATTCCACTCTCCTCTTCTGCACTCAAG
TTTCCCAGTTTCCAATGACCCTCCCCGGTTGAGCCGGGGGCTTTCACATCAGACTTAAGA
AACCGCCTGCGAGCCCTTTACGCCCAATAATTCCGGACAACGCTTGCCACCTACGTATTA
CCGCGGCTGCTGGCACGTAGTTAGCCGTGGCTTTCTGGTTAGGTACCGTCAAGGTGCGAG
CAGTTACT---CTCGCACTTGTTCTTCCCTAACAACAGAGCTTTACGATCCGAAAACCTT
CATCACTCACGCGGCGTTGCTCCGTCAGACTTTCGTCCATTGCGGAAGATTCCCTACTGC
TG-CCCCCCGTAGG----------------------------------------------
------------------------------------------------------------
-------------------------------------CTGTCTC-TTATACACATA----
------------------------------------------------------------
------------------------------------------------------------
------------------------------------------------------------
---

#B19
------------------------------------------------------------
------------------------------------------------------------
------------------------------------------------------------
------------------------------------------------------------
------------------------------------------------------------
------------------------------------------------------------
------------------------------------------------------------
------------------------------------------------------------
------------------------------------------------------------
------------------------------------------------------------
------------------------------------------------------------
------------------------------------------------------------
------------------------------------------------------CGCTTT
CGCGCCTCAGCGTC-AGTT-AC-AGACCAAAAAG-CCGCC-TTCGCCACTGGTGTTCCTC
CACATCTCTACGCATTTCACCGCTACACGTGGAATTCCGCTTTTCTCTTCTGCACTCAAG
TTCCCCAGTTTCCAATGACCCTCCACGGTTGAGCCGTGGGCTTTCACATCAGACTTAAGA
AACCGCCTGCGCGCGCTTTACGCCCAATAATTCCGGATAACGCTTGCCACCTACGTATTA
CCGCGGCTGCTGGCACGTAGTTAGCCGTGGCTTTCTGGTTAGGTACCGTCAAGGTACAAG
CAGTTACT---CTTGTACTTGTTCTTCCCTAACAACAGAGTTTTACGACCCGAAAGCCTT
CATCACTCACGCGGCGTTGCTCCGTCAGACTTTCGTCCATTGCGGAAGATTCCCTACTGC
TG-CCCCCCGTAGG----------------------------------------------
------------------------------------------------------------
-------------------------------------CTGTCTC-TTATACACATA----
------------------------------------------------------------
------------------------------------------------------------
------------------------------------------------------------
---

#b-1
------------------------------------------------------------
------------------------------------------------------------
------------------------------------------------------------
------------------------------------------------------------
------------------------------------------------------------
------------------------------------------------------------
------------------------------------------------------------
------------------------------------------------------------
------------------------------------------------------------
------------------------------------------------------------
------------------------------------------------------------
------------------------------------------------------------
------------------------------------------------------CGCTTT
CGCGCCTCAGCGTC-AGTT-AC-AGACCAAAAAG-CCGCC-TTCGCCACTGGTGTTCCTC
CACATCTCTACGCATTTCACCGCTACACGTGGAATTCCGCTTTTCTCTTCTGCACTCAAG
TTCCCCAGTTTCCAATGACCCTCCACGGTTGAGCCGTGGGCTTTCACATCAGACTTAAGA
AACCGCCTGCGCGCGCTTTACGCCCAATAATTCCGGATAACGCTTGCCACCTACGTATTA
CCGCGGCTGCTGGCACGTAGTTAGCCGTGGCTTTCTGGTTAGGTACCGTCAAGGTACAAG
CAGTTACT---CTTGTACTTGTTCTTCCCTAACAACAGAGTTTTACGACCCGAAAGCCTT
CATCACTCACGCGGCGTTGCTCCGTCAGACTTTCGTCCATTGCGGAAGATTCCCTACTGC
TG-CCCCCCGTAGG----------------------------------------------
------------------------------------------------------------
-------------------------------------CTGTCTC-TTATACACATA----
------------------------------------------------------------
------------------------------------------------------------
------------------------------------------------------------
---

#b-2
------------------------------------------------------------
------------------------------------------------------------
------------------------------------------------------------
------------------------------------------------------------
------------------------------------------------------------
------------------------------------------------------------
------------------------------------------------------------
------------------------------------------------------------
------------------------------------------------------------
------------------------------------------------------------
------------------------------------------------------------
------------------------------------------------------------
-------------------------------------------------------GCTTT
CGCTCCTCAGCGTC-AGTT-AC-AGACCAGAGAG-TCGCC-TTCGCCACTGGTGTTCCTC
CACATCTCTACGCATTTCACCGCTACACGTGGAATTCCACTCTCCTCTTCTGCACTCAAG
TTTCCCAGTTTCCAATGACCCTCCCCGGTTGAGCCGGGGGCTTTCACATCAGACTTAAGA
AACCGCCTGCGAGCCCTTTACGCCCAATAATTCCGGACAACGCTTGCCACCTACGTATTA
CCGCGGCTGCTGGCACGTAGTTAGCCGTGGCTTTCTGGTTAGGTACCGTCAAGGTGCGAG
CAGTTACT---CTCGCACTTGTTCTTCCCTAACAACAGAGCTTTACGATCCGAAAACCTT
CATCACTCACGCGGCGTTGCTCCGTCAGACTTTCGTCCATTGCGGAAGATTCCCTACTGC
TG-CCCCCCGTAGG----------------------------------------------
------------------------------------------------------------
-------------------------------------CTGTCTC-TTATACACATA----
------------------------------------------------------------
------------------------------------------------------------
------------------------------------------------------------
---

#b-3
------------------------------------------------------------
------------------------------------------------------------
------------------------------------------------------------
------------------------------------------------------------
------------------------------------------------------------
------------------------------------------------------------
------------------------------------------------------------
------------------------------------------------------------
------------------------------------------------------------
------------------------------------------------------------
------------------------------------------------------------
------------------------------------------------------------
-------------------------------------------------------GCTTT
CGCGCCTCAGCGTC-AGTT-AC-AGACCAAAAAG-CCGCC-TTCGCCACTGGTGTTCCTC
CACATCTCTACGCATTTCACCGCTACACGTGGAATTCCGCTTTTCTCTTCTGCACTCAAG
TTCCCCAGTTTCCAATGACCCTCCACGGTTGAGCCGTGGGCTTTCACATCAGACTTAAGA
AACCGCCTGCGCGCGCTTTACGCCCAATAATTCCGGATAACGCTTGCCACCTACGTATTA
CCGCGGCTGCTGGCACGTAGTTAGCCGTGGCTTTCTGGTTAGGTACCGTCAAGGTACAAG
CAGTTACT---CTCGTACTTGTTCTTCCCTAACAACAGAGTTTTACGACCCGAAAGCCTT
CATCACTCACGCGGCGTTGCTCCGTCAGACTTTCGTCCATTGCGGAAGATTCCCTACTGC
TG-CCCCCCGTAGG----------------------------------------------
------------------------------------------------------------
-------------------------------------CTGTCTC-TTATACA--------
------------------------------------------------------------
------------------------------------------------------------
------------------------------------------------------------
---

#b-4
------------------------------------------------------------
------------------------------------------------------------
------------------------------------------------------------
------------------------------------------------------------
------------------------------------------------------------
------------------------------------------------------------
------------------------------------------------------------
------------------------------------------------------------
------------------------------------------------------------
------------------------------------------------------------
------------------------------------------------------------
------------------------------------------------------------
------------------------------------------------------CGCTTT
CGCTCCTCAGCGTC-AGTT-AC-AGACCAGAGAG-TCGCC-TTCGCCACTGGTGTTCCTC
CACATCTCTACGCATTTCACCGCTACACGTGGAATTCCACTCTCCTCTTCTGCACTCAAG
TTTCCCAGTTTCCAATGACCCTCCCCGGTTGAGCCGGGGGCTTTCACATCAGACTTAAGA
AACCGCCTGCGAGCCCTTTACGCCCAATAATTCCGGACAACGCTTGCCACCTACGTATTA
CCGCGGCTGCTGGCACGTAGTTAGCCGTGGCTTTCTGGTTAGGTACCGTCAAGGTGCGAG
CAGTTACT---CTCGCACTTGTTCTTCCCTAACAACAGAGCTTTACGATCCGAAAACCTT
CATCACTCACGCGGCGTTGCTCCGTCAGACTTTCGTCCATTGCGGAAGATTCCCTACTGC
TG-CCCCCCGTAGG----------------------------------------------
------------------------------------------------------------
-------------------------------------CTGTCTC-TTATACACATA----
------------------------------------------------------------
------------------------------------------------------------
------------------------------------------------------------
---

#b-5
------------------------------------------------------------
------------------------------------------------------------
------------------------------------------------------------
------------------------------------------------------------
------------------------------------------------------------
------------------------------------------------------------
------------------------------------------------------------
------------------------------------------------------------
------------------------------------------------------------
------------------------------------------------------------
------------------------------------------------------------
------------------------------------------------------------
------------------------------------------------------CGCTTT
CGCGCCTCAGCGTC-AGTT-AC-AGACCAAAAAG-CCGCC-TTCGCCACTGGTGTTCCTC
CACATCTCTACGCATTTCACCGCTACACGTGGAATTCCGCTTTTCTCTTCTGCACTCAAG
TTCCCCAGTTTCCAATGACCCTCCACGGTTGAGCCGTGGGCTTTCACATCAGACTTAAGA
AACCGCCTGCGCGCGCTTTACGCCCAATAATTCCGGATAACGCTTGCCACCTACGTATTA
CCGCGGCTGCTGGCACGTAGTTAGCCGTGGCTTTCTGGTTAGGTACCGTCAAGGTACGAG
CAGTTACT---CTCGTACTTGTTCTTCCCTAACAACAGAGTTTTACGACCCGAAAGCCTT
CATCACTCACGCGGCGTTGCTCCGTCAGACTTTCGTCCATTGCGGAAGATTCCCTACTGC
TG-CCCCCCGTAGG----------------------------------------------
------------------------------------------------------------
-------------------------------------CTGTCTC-TTATACACATA----
------------------------------------------------------------
------------------------------------------------------------
------------------------------------------------------------
---

#b-6
------------------------------------------------------------
------------------------------------------------------------
------------------------------------------------------------
------------------------------------------------------------
------------------------------------------------------------
------------------------------------------------------------
------------------------------------------------------------
------------------------------------------------------------
------------------------------------------------------------
------------------------------------------------------------
------------------------------------------------------------
------------------------------------------------------------
------------------------------------------------------CGCTTT
CGCTCCTCAGCGTC-AGTT-AC-AGACCAGAGAG-TCGCC-TTCGCCACTGGTGTTCCTC
CACATCTCTACGCATTTCACCGCTACACGTGGAATTCCACTCTCCTCTTCTGCACTCAAG
TTTCCCAGTTTCCAATGACCCTCCCCGGTTGAGCCGGGGGCTTTCACATCAGACTTAAGA
AACCGCCTGCGAGCCCTTTACGCCCAATAATTCCGGACAACGCTTGCCACCTACGTATTA
CCGCGGCTGCTGGCACGTAGTTAGCCGTGGCTTTCTGGTTAGGTACCGTCAAGGTGCGAG
CAGTTACT---CTCGCACTTGTTCTTCCCTAACAACAGAGCTTTACGATCCGAAAACCTT
CATCACTCACGCGGCGTTGCTCCGTCAGACTTTCGTCCATTGCGGAAGATTCCCTACTGC
TG-CCCCCCGTAGG----------------------------------------------
------------------------------------------------------------
-------------------------------------CTGTCTC-TTATACACATA----
------------------------------------------------------------
------------------------------------------------------------
------------------------------------------------------------
---

#b-7
------------------------------------------------------------
------------------------------------------------------------
------------------------------------------------------------
------------------------------------------------------------
------------------------------------------------------------
------------------------------------------------------------
------------------------------------------------------------
------------------------------------------------------------
------------------------------------------------------------
------------------------------------------------------------
------------------------------------------------------------
------------------------------------------------------------
-------------------------------------------------------GCTTT
CGCGCCTCAGCGTC-AGTT-AC-AGACCAAAAAG-CCGCC-TTCGCCACTGGTGTTCCTC
CACATCTCTACGCATTTCACCGCTACACGTGGAATTCCGCTTTTCTCTTCTGCACTCAAG
TTCCCCAGTTTCCAATGACCCTCCACGGTTGAGCCGTGGGCTTTCACATCAGACTTAAGA
AACCGCCTGCGCGCGCTTTACGCCCAATAATTCCGGATAACGCTTGCCACCTACGTATTA
CCGCGGCTGCTGGCACGTAGTTAGCCGTGGCTTTCTGGTTAGGTACCGTCAAGGTACGAG
CAGTTACT---CTCGTACTTGTTCTTCCCTAACAACAGAGTTTTACGACCCGAAAGCCTT
CATCACTCACGCGGCGTTGCTCCGTCAGACTTTCGTCCATTGCGGAAGATTCCCTACTGC
TG-CCCCCCGTAGG----------------------------------------------
------------------------------------------------------------
-------------------------------------CTGTCTC-TTATACACATA----
------------------------------------------------------------
------------------------------------------------------------
------------------------------------------------------------
---

#b-8
------------------------------------------------------------
------------------------------------------------------------
------------------------------------------------------------
------------------------------------------------------------
------------------------------------------------------------
------------------------------------------------------------
------------------------------------------------------------
------------------------------------------------------------
------------------------------------------------------------
------------------------------------------------------------
------------------------------------------------------------
------------------------------------------------------------
------------------------------------------------------CGCTTT
CGCGCCTCAGCGTC-AGTT-AC-AGACCAAAAAG-CCGCC-TTCGCCACTGGTGTTCCTC
CACATCTCTACGCATTTCACCGCTACACGTGGAATTCCGCTTTTCTCTTCTGCACTCAAG
TTCCCCAGTTTCCAATGACCCTCCACGGTTGAGCCGTGGGCTTTCACATCAGACTTAAGA
AACCGCCTGCGCGCGCTTTACGCCCAATAATTCCGGATAACGCTTGCCACCTACGTATTA
CCGCGGCTGCTGGCACGTAGTTAGCCGTGGCTTTCTGGTTAGGTACCGTCAAGGTACAAG
CAGTTACT---CTCGTACTTGTTCTTCCCTAACAACAGAGTTTTACGACCCGAAAGCCTT
CATCACTCACGCGGCGTTGCTCCGTCAGACTTTCGTCCATTGCGGAAGATTCCCTACTGC
TG-CCCCCCGTAGG----------------------------------------------
------------------------------------------------------------
-------------------------------------CTGTCTC-TTATACACATA----
------------------------------------------------------------
------------------------------------------------------------
------------------------------------------------------------
---

#b-9
------------------------------------------------------------
------------------------------------------------------------
------------------------------------------------------------
------------------------------------------------------------
------------------------------------------------------------
------------------------------------------------------------
------------------------------------------------------------
------------------------------------------------------------
------------------------------------------------------------
------------------------------------------------------------
------------------------------------------------------------
------------------------------------------------------------
-------------------------------------------------------GCTTT
CGCTCCTCAGCGTC-AGTT-AC-AGACCAGAGAG-TCGCC-TTCGCCACTGGTGTTCCTC
CACATCTCTACGCATTTCACCGCTACACGTGGAATTCCACTCTCCTCTTCTGCACTCAAG
TTTCCCAGTTTCCAATGACCCTCCCCGGTTGAGCCGGGGGCTTTCACATCAGACTTAAGA
AACCGCCTGCGAGCCCTTTACGCCCAATAATTCCGGACAACGCTTGCCACCTACGTATTA
CCGCGGCTGCTGGCACGTAGTTAGCCGTGGCTTTCTGGTTAGGTACCGTCAAGGTGCGAG
CAGTTACT---CTCGCACTTGTTCTTCCCTAACAACAGAGCTTTACGATCCGAAAACCTT
CATCACTCACGCGGCGTTGCTCCGTCAGACTTTCGTCCATTGCGGAAGATTCCCTACTGC
TG-CCCCCCGTAGG----------------------------------------------
------------------------------------------------------------
-------------------------------------CTGTCTC-TTATACAC-------
------------------------------------------------------------
------------------------------------------------------------
------------------------------------------------------------
---

#b-10
------------------------------------------------------------
------------------------------------------------------------
------------------------------------------------------------
------------------------------------------------------------
------------------------------------------------------------
------------------------------------------------------------
------------------------------------------------------------
------------------------------------------------------------
------------------------------------------------------------
------------------------------------------------------------
------------------------------------------------------------
------------------------------------------------------------
------------------------------------------------------CGCTTT
CGCTCCTCAGCGTC-AGTT-AC-AGACCAGAGAG-TCGCC-TTCGCCACTGGTGTTCCTC
CACATCTCTACGCATTTCACCGCTACACGTGGAATTCCACTCTCCTCTTCTGCACTCAAG
TTTCCCAGTTTCCAATGACCCTCCCCGGTTGAGCCGGGGGCTTTCACATCAGACTTAAGA
AACCGCCTGCGAGCCCTTTACGCCCAATAATTCCGGACAACGCTTGCCACCTACGTATTA
CCGCGGCTGCTGGCACGTAGTTAGCCGTGGCTTTCTGGTTAGGTACCGTCAAGGTGCGAG
CAGTTACT---CTCGCACTTGTTCTTCCCTAACAACAGAGCTTTACGATCCGAAAACCTT
CATCACTCACGCGGCGTTGCTCCGTCAGACTTTCGTCCATTGCGGAAGATTCCCTACTGC
TG-CCCCCCGTAGG----------------------------------------------
------------------------------------------------------------
-------------------------------------CTGTCTC-TTATACACATA----
------------------------------------------------------------
------------------------------------------------------------
------------------------------------------------------------
---

#b-11
------------------------------------------------------------
------------------------------------------------------------
------------------------------------------------------------
------------------------------------------------------------
------------------------------------------------------------
------------------------------------------------------------
------------------------------------------------------------
------------------------------------------------------------
------------------------------------------------------------
------------------------------------------------------------
------------------------------------------------------------
------------------------------------------------------------
---------------------------------------------------CCACGCTTT
CGCGCCTCAGCGTC-AGTT-AC-AGACCAAAAAG-CCGCC-TTCGCCACTGGTGTTCCTC
CACATCTCTACGCATTTCACCGCTACACGTGGAATTCCGCTTTTCTCTTCTGCACTCAAG
TTCCCCAGTTTCCAATGACCCTCCACGGTTGAGCCGTGGGCTTTCACATCAGACTTAAGA
AACCGCCTGCGCGCGCTTTACGCCCAATAATTCCGGATAACGCTTGCCACCTACGTATTA
CCGCGGCTGCTGGCACGTAGTTAGCCGTGGCTTTCTGGTTAGGTACCGTCAAGGTACAAG
CAGTTACT---CTTGTACTTGTTCTTCCCTAACAACAGAGTTTTACGACCCGAAAGCCTT
CATCACTCACGCGGCGTTGCTCCGTCAGACTTTCGTCCATTGCGGAAGATTCCCTACTGC
TG-CCCCCCGTAGG----------------------------------------------
------------------------------------------------------------
-------------------------------------CTGTCTC-TTATACACATA----
------------------------------------------------------------
------------------------------------------------------------
------------------------------------------------------------
---

#C1
------------------------------------------------------------
------------------------------------------------------------
------------------------------------------------------------
------------------------------------------------------------
------------------------------------------------------------
------------------------------------------------------------
------------------------------------------------------------
------------------------------------------------------------
------------------------------------------------------------
------------------------------------------------------------
------------------------------------------------------------
------------------------------------------------------------
------------------------------------------------------CGCTTT
CGCGCCTCAGCGTC-AGTT-AC-AGACCAAAAAG-CCGCC-TTCGCCACTGGTGTTCCTC
CACATCTCTACGCATTTCACCGCTACACGTGGAATTCCGCTTTTCTCTTCTGCACTCAAG
TTCCCCAGTTTCCAATGACCCTCCACGGTTGAGCCGTGGGCTTTCACATCAGACTTAAGA
AACCGCCTGCGCGCGCTTTACGCCCAATAATTCCGGATAACGCTTGCCACCTACGTATTA
CCGCGGCTGCTGGCACGTAGTTAGCCGTGGCTTTCTGGTTAGGTACCGTCAAGGTACAAG
CAGTTACT---CTCGTACTTGTTCTTCCCTAACAACAGAGTTTTACGACCCGAAAGCCTT
CATCACTCACGCGGCGTTGCTCCGTCAGACTTTCGTCCATTGCGGAAGATTCCCTACTGC
TG-CCCCCCGTAGG----------------------------------------------
------------------------------------------------------------
-------------------------------------CTGTCTC-TTATACA--------
------------------------------------------------------------
------------------------------------------------------------
------------------------------------------------------------
---

#C2
------------------------------------------------------------
------------------------------------------------------------
------------------------------------------------------------
------------------------------------------------------------
------------------------------------------------------------
------------------------------------------------------------
------------------------------------------------------------
------------------------------------------------------------
------------------------------------------------------------
------------------------------------------------------------
------------------------------------------------------------
------------------------------------------------------------
-------------------------------------------------------GCTTT
CGCTCCTCAGCGTC-AGTT-AC-AGACCAGAGAG-TCGCC-TTCGCCACTGGTGTTCCTC
CACATCTCTACGCATTTCACCGCTACACGTGGAATTCCACTCTCCTCTTCTGCACTCAAG
TTTCCCAGTTTCCAATGACCCTCCCCGGTTGAGCCGGGGGCTTTCACATCAGACTTAAGA
AACCGCCTGCGAGCCCTTTACGCCCAATAATTCCGGACAACGCTTGCCACCTACGTATTA
CCGCGGCTGCTGGCACGTAGTTAGCCGTGGCTTTCTGGTTAGGTACCGTCAAGGTGCGAG
CAGTTACT---CTCGCACTTGTTCTTCCCTAACAACAGAGCTTTACGATCCGAAAACCTT
CATCACTCACGCGGCGTTGCTCCGTCAGACTTTCGTCCATTGCGGAAGATTCCCTACTGC
TG-CCCCCCGTAGG----------------------------------------------
------------------------------------------------------------
-------------------------------------CTGTCTC-TTATACACATA----
------------------------------------------------------------
------------------------------------------------------------
------------------------------------------------------------
---

#C3
------------------------------------------------------------
------------------------------------------------------------
------------------------------------------------------------
------------------------------------------------------------
------------------------------------------------------------
------------------------------------------------------------
------------------------------------------------------------
------------------------------------------------------------
------------------------------------------------------------
------------------------------------------------------------
------------------------------------------------------------
------------------------------------------------------------
-------------------------------------------------------GCTTT
CGCTCCTCAGCGTC-AGTT-AC-AGACCAGAGAG-TCGCC-TTCGCCACTGGTGTTCCTC
CACATCTCTACGCATTTCACCGCTACACGTGGAATTCCACTCTCCTCTTCTGCACTCAAG
TTTCCCAGTTTCCAATGACCCTCCCCGGTTGAGCCGGGGGCTTTCACATCAGACTTAAGA
AACCGCCTGCGAGCCCTTTACGCCCAATAATTCCGGACAACGCTTGCCACCTACGTATTA
CCGCGGCTGCTGGCACGTAGTTAGCCGTGGCTTTCTGGTTAGGTACCGTCAAGGTGCGAG
CAGTTACT---CTCGCACTTGTTCTTCCCTAACAACAGAGCTTTACGATCCGAAAACCTT
CATCACTCACGCGGCGTTGCTCCGTCAGACTTTCGTCCATTGCGGAAGATTCCCTACTGC
TG-CCCCCCGTAGG----------------------------------------------
------------------------------------------------------------
-------------------------------------CTGTCTC-TTATACACATA----
------------------------------------------------------------
------------------------------------------------------------
------------------------------------------------------------
---

#C4
------------------------------------------------------------
------------------------------------------------------------
------------------------------------------------------------
------------------------------------------------------------
------------------------------------------------------------
------------------------------------------------------------
------------------------------------------------------------
------------------------------------------------------------
------------------------------------------------------------
------------------------------------------------------------
------------------------------------------------------------
------------------------------------------------------------
------------------------------------------------------CGCTTT
CGCTCCTCAGCGTC-AGTT-AC-AGACCAGAGAG-TCGCC-TTCGCCACTGGTGTTCCTC
CACATCTCTACGCATTTCACCGCTACACGTGGAATTCCACTCTCCTCTTCTGCACTCAAG
TTTCCCAGTTTCCAATGACCCTCCCCGGTTGAGCCGGGGGCTTTCACATCAGACTTAAGA
AACCGCCTGCGAGCCCTTTACGCCCAATAATTCCGGACAACGCTTGCCACCTACGTATTA
CCGCGGCTGCTGGCACGTAGTTAGCCGTGGCTTTCTGGTTAGGTACCGTCAAGGTGCGAG
CAGTTACT---CTCGCACTTGTTCTTCCCTAACAACAGAGCTTTACGATCCGAAAACCTT
CATCACTCACGCGGCGTTGCTCCGTCAGACTTTCGTCCATTGCGGAAGATTCCCTACTGC
TG-CCCCCCGTAGG----------------------------------------------
------------------------------------------------------------
-------------------------------------CTGTCTC-TTATACACATA----
------------------------------------------------------------
------------------------------------------------------------
------------------------------------------------------------
---

#C5
------------------------------------------------------------
------------------------------------------------------------
------------------------------------------------------------
------------------------------------------------------------
------------------------------------------------------------
------------------------------------------------------------
------------------------------------------------------------
------------------------------------------------------------
------------------------------------------------------------
------------------------------------------------------------
------------------------------------------------------------
------------------------------------------------------------
-------------------------------------------------------GCTTT
CGCTCCTCAGCGTC-AGTT-AC-AGACCAGAGAG-TCGCC-TTCGCCACTGGTGTTCCTC
CACATCTCTACGCATTTCACCGCTACACGTGGAATTCCACTCTCCTCTTCTGCACTCAAG
TTTCCCAGTTTCCAATGACCCTCCCCGGTTGAGCCGGGGGCTTTCACATCAGACTTAAGA
AACCGCCTGCGAGCCCTTTACGCCCAATAATTCCGGACAACGCTTGCCACCTACGTATTA
CCGCGGCTGCTGGCACGTAGTTAGCCGTGGCTTTCTGGTTAGGTACCGTCAAGGTGCGAG
CAGTTACT---CTCGCACTTGTTCTTCCCTAACAACAGAGCTTTACGATCCGAAAACCTT
CATCACTCACGCGGCGTTGCTCCGTCAGACTTTCGTCCATTGCGGAAGATTCCCTACTGC
TG-CCCCCCGTAGG----------------------------------------------
------------------------------------------------------------
-------------------------------------CTGT-------------------
------------------------------------------------------------
------------------------------------------------------------
------------------------------------------------------------
---

#C6
------------------------------------------------------------
------------------------------------------------------------
------------------------------------------------------------
------------------------------------------------------------
------------------------------------------------------------
------------------------------------------------------------
------------------------------------------------------------
------------------------------------------------------------
------------------------------------------------------------
------------------------------------------------------------
------------------------------------------------------------
------------------------------------------------------------
------------------------------------------------------------
-------CAGCGTC-AGTT-AC-AGACCAGAGAG-TCGCC-TTCGCCACTGGTGTTCCTC
CACATCTCTACGCATTTCACCGCTACACGTGGAATTCCACTCTCCTCTTCTGCACTCAAG
TTCCCCAGTTTCCAATGACCCTCCCCGGTTGAGCCGGGGGCTTTCACATCAGACTTAAGA
AACCGCCTGCGAGCCCTTTACGCCCAATAATTCCGGACAACGCTTGCCACCTACGTATTA
CCGCGGCTGCTGGCACGTAGTTAGCCGTGGCTTTCTGGTTAGGTACCGTCAAGGTACCGC
C--CTATTCGAACGGTACTTGTTCTTCCCTAACAACAGAGCTTTACGATCCGAAAACCTT
CATCACTCACGCGGCGTTGCTCCGTCAGACTTTCGTCCATTGCGGAAGATTCCCTACTGC
TG-CCCCCCGTAGG----------------------------------------------
------------------------------------------------------------
-------------------------------------CTGTCTC-TTATACA--------
------------------------------------------------------------
------------------------------------------------------------
------------------------------------------------------------
---

#C7
------------------------------------------------------------
------------------------------------------------------------
------------------------------------------------------------
------------------------------------------------------------
------------------------------------------------------------
------------------------------------------------------------
------------------------------------------------------------
------------------------------------------------------------
------------------------------------------------------------
------------------------------------------------------------
------------------------------------------------------------
------------------------------------------------------------
------------------------------------------------------CGCTTT
CGCTCCTCAGCGTC-AGTT-AC-AGACCAGAGAG-TCGCC-TTCGCCACTGGTGTTCCTC
CACATCTCTACGCATTTCACCGCTACACGTGGAATTCCACTCTCCTCTTCTGCACTCAAG
TTCCCCAGTTTCCAATGACCCTCCCCGGTTGAGCCGGGGGCTTTCACATCAGACTTAAGA
AACCGCCTGCGAGCCCTTTACGCCCAATAATTCCGGACAACGCTTGCCACCTACGTATTA
CCGCGGCTGCTGGCACGTAGTTAGCCGTGGCTTTCTGGTTAGGTACCGTCAAGGTACCGC
C--CTATTCGAACGGTACTTGTTCTTCCCTAACAACAGAGCTTTACGATCCGAAAACCTT
CATCACTCACGCGGCGTTGCTCCGTCAGACTTTCGTCCATTGCGGAAGATTCCCTACTGC
TG-CCCCCCGTAGG----------------------------------------------
------------------------------------------------------------
-------------------------------------CTGTCTC-TTATACAC-------
------------------------------------------------------------
------------------------------------------------------------
------------------------------------------------------------
---

#C8
------------------------------------------------------------
------------------------------------------------------------
------------------------------------------------------------
------------------------------------------------------------
------------------------------------------------------------
------------------------------------------------------------
------------------------------------------------------------
------------------------------------------------------------
------------------------------------------------------------
------------------------------------------------------------
------------------------------------------------------------
------------------------------------------------------------
------------------------------------------------------CGCTTT
CGCTCCTCAGCGTC-AGTT-AC-AGACCAGAGAG-TCGCC-TTCGCCACTGGTGTTCCTC
CACATCTCTACGCATTTCACCGCTACACGTGGAATTCCACTCTCCTCTTCTGCACTCAAG
TTTCCCAGTTTCCAATGACCCTCCCCGGTTGAGCCGGGGGCTTTCACATCAGACTTAAGA
AACCGCCTGCGAGCCCTTTACGCCCAATAATTCCGGACAACGCTTGCCACCTACGTATTA
CCGCGGCTGCTGGCACGTAGTTAGCCGTGGCTTTCTGGTTAGGTACCGTCAAGGTGCGAG
CAGTTACT---CTCGCACTTGTTCTTCCCTAACAACAGAGCTTTACGATCCGAAAACCTT
CATCACTCACGCGGCGTTGCTCCGTCAGACTTTCGTCCATTGCGGAAGATTCCCTACTGC
TG-CCCCCCGTAGG----------------------------------------------
------------------------------------------------------------
-------------------------------------CTGTCTC-TTATACACATA----
------------------------------------------------------------
------------------------------------------------------------
------------------------------------------------------------
---

#C9
------------------------------------------------------------
------------------------------------------------------------
------------------------------------------------------------
------------------------------------------------------------
------------------------------------------------------------
------------------------------------------------------------
------------------------------------------------------------
------------------------------------------------------------
------------------------------------------------------------
------------------------------------------------------------
------------------------------------------------------------
------------------------------------------------------------
------------------------------------------------------CGCTTT
CGCGCCTCAGCGTC-AGTT-AC-AGACCAAAAAG-CCGCC-TTCGCCACTGGTGTTCCTC
CACATCTCTACGCATTTCACCGCTACACGTGGAATTCCGCTTTTCTCTTCTGCACTCAAG
TTCCCCAGTTTCCAATGACCCTCCACGGTTGAGCCGTGGGCTTTCACATCAGACTTAAGA
AACCGCCTGCGCGCGCTTTACGCCCAATAATTCCGGATAACGCTTGCCACCTACGTATTA
CCGCGGCTGCTGGCACGTAGTTAGCCGTGGCTTTCTGGTTAGGTACCGTCAAGGTACAAG
CAGTTACT---CTCGTACTTGTTCTTCCCTAACAACAGAGTTTTACGACCCGAAAGCCTT
CATCACTCACGCGGCGTTGCTCCGTCAGACTTTCGTCCATTGCGGAAGATTCCCTACTGC
TG-CCCCCCGTAGG----------------------------------------------
------------------------------------------------------------
-------------------------------------CTGTCT-----------------
------------------------------------------------------------
------------------------------------------------------------
------------------------------------------------------------
---

#C10
------------------------------------------------------------
------------------------------------------------------------
------------------------------------------------------------
------------------------------------------------------------
------------------------------------------------------------
------------------------------------------------------------
------------------------------------------------------------
------------------------------------------------------------
------------------------------------------------------------
------------------------------------------------------------
------------------------------------------------------------
------------------------------------------------------------
-------------------------------------------------------GCTTT
CGCTCCTCAGCGTC-AGTTTAC-AGACCA?AGAG-TCGCC-TTCGCCACTGGTGTTCCTC
CACATCTCTACGCATTTCACCGCTACACGTGGAATTCCACTCTCCTCTTCTGCACTCAAG
TTCCCCAGTTTCCAATGACCCTCCCCGGTTGAGCCGGGGGCTTTCACATCAGACTTAAGA
AACCGCCTGCGAGCCCTTTACGCCCAATAATTCCGGACAACGCTTGCCACCTACGTATTA
CCGCGGCTGCTGGCACGTAGTTAGCCGTGGCTTTCTGGTTAGGTACCGTCAAGGTACCGC
C--CTATTCGAACGGTACTTGTTCTTCCCTAACAACAGAGCTTTACGATCCGAAAACCTT
CATCACTCACGCGGCGTTGCTCCGTCAGACTTTCGTCCATTGCGGAAGATTCCCTACTGC
AGCCCCCCCGTAGG----------------------------------------------
------------------------------------------------------------
-------------------------------------CTGTCTC-TTATACACATA----
------------------------------------------------------------
------------------------------------------------------------
------------------------------------------------------------
---

#C11
------------------------------------------------------------
------------------------------------------------------------
------------------------------------------------------------
------------------------------------------------------------
------------------------------------------------------------
------------------------------------------------------------
------------------------------------------------------------
------------------------------------------------------------
------------------------------------------------------------
------------------------------------------------------------
------------------------------------------------------------
------------------------------------------------------------
-------------------------------------------------------GCTTT
CGCTCCTCAGCGTC-AGTT-AC-AGACCAGAGAG-TCGCC-TTCGCCACTGGTGTTCCTC
CACATCTCTACGCATTTCACCGCTACACGTGGAATTCCACTCTCCTCTTCTGCACTCAAG
TTCCCCAGTTTCCAATGACCCTCCCCGGTTGAGCCGGGGGCTTTCACATCAGACTTAAGA
AACCGCCTGCGAGCCCTTTACGCCCAATAATTCCGGACAACGCTTGCCACCTACGTATTA
CCGCGGCTGCTGGCACGTAGTTAGCCGTGGCTTTCTGGTTAGGTACCGTCAAGGTACCGC
C--CTATTCGAACGGTACTTGTTCTTCCCTAACAACAGAGCTTTACGATCCGAAAACCTT
CATCACTCACGCGGCGTTGCTCCGTCAGACTTTCGTCCATTGCGGAAGATTCCCTACTGC
TG-CCCCCCGTAGG----------------------------------------------
------------------------------------------------------------
-------------------------------------CTGTCTC-TTATACAC-------
------------------------------------------------------------
------------------------------------------------------------
------------------------------------------------------------
---

#C12
------------------------------------------------------------
------------------------------------------------------------
------------------------------------------------------------
------------------------------------------------------------
------------------------------------------------------------
------------------------------------------------------------
------------------------------------------------------------
------------------------------------------------------------
------------------------------------------------------------
------------------------------------------------------------
------------------------------------------------------------
------------------------------------------------------------
-------------------------------------------------------GCTTT
CGCGCCTCAGCGTC-AGTT-AC-AGACCAAAAAG-CCGCC-TTCGCCACTGGTGTTCCTC
CACATCTCTACGCATTTCACCGCTACACGTGGAATTCCGCTTTTCTCTTCTGCACTCAAG
TTCCCCAGTTTCCAATGACCCTCCACGGTTGAGCCGTGGGCTTTCACATCAGACTTAAGA
AACCGCCTGCGCGCGCTTTACGCCCAATAATTCCGGATAACGCTTGCCACCTACGTATTA
CCGCGGCTGCTGGCACGTAGTTAGCCGTGGCTTTCTGGTTAGGTACCGTCAAGGTACAAG
CAGTTACT---CTCGTACTTGTTCTTCCCTAACAACAGAGTTTTACGACCCGAAAGCCTT
CATCACTCACGCGGCGTTGCTCCGTCAGACTTTCGTCCATTGCGGAAGATTCCCTACTGC
TG-CCCCCCGTAGG----------------------------------------------
------------------------------------------------------------
-------------------------------------CTGTCTC-TTATACACATA----
------------------------------------------------------------
------------------------------------------------------------
------------------------------------------------------------
---

#C13
------------------------------------------------------------
------------------------------------------------------------
------------------------------------------------------------
------------------------------------------------------------
------------------------------------------------------------
------------------------------------------------------------
------------------------------------------------------------
------------------------------------------------------------
------------------------------------------------------------
------------------------------------------------------------
------------------------------------------------------------
------------------------------------------------------------
------------------------------------------------------CGCTTT
CGCGCCTCAGCGTC-AGTT-AC-AGACCAAAAAG-CCGCC-TTCGCCACTGGTGTTCCTC
CACATCTCTACGCATTTCACCGCTACACGTGGAATTCCGCTTTTCTCTTCTGCACTCAAG
TTCCCCAGTTTCCAATGACCCTCCACGGTTGAGCCGTGGGCTTTCACATCAGACTTAAGA
AACCGCCTGCGCGCGCTTTACGCCCAATAATTCCGGATAACGCTTGCCACCTACGTATTA
CCGCGGCTGCTGGCACGTAGTTAGCCGTGGCTTTCTGGTTAGGTACCGTCAAGGTACAAG
CAGTTACT---CTTGTACTTGTTCTTCCCTAACAACAGAGTTTTACGACCCGAAAGCCTT
CATCACTCACGCGGCGTTGCTCCGTCAGACTTTCGTCCATTGCGGAAGATTCCCTACTGC
TG-CCCCCCGTAGG----------------------------------------------
------------------------------------------------------------
-------------------------------------CTGTCTC-TTATACACATA----
------------------------------------------------------------
------------------------------------------------------------
------------------------------------------------------------
---

#C14
------------------------------------------------------------
------------------------------------------------------------
------------------------------------------------------------
------------------------------------------------------------
------------------------------------------------------------
------------------------------------------------------------
------------------------------------------------------------
------------------------------------------------------------
------------------------------------------------------------
------------------------------------------------------------
------------------------------------------------------------
------------------------------------------------------------
---------------------------------------------------CCACGCTTT
CGCTCCTCAGCGTC-AGTT-AC-AGACCAGAGAG-TCGCC-TTCGCCACTGGTGTTCCTC
CACATCTCTACGCATTTCACCGCTACACGTGGAATTCCACTCTCCTCTTCTGCACTCAAG
TTTCCCAGTTTCCAATGACCCTCCCCGGTTGAGCCGGGGGCTTTCACATCAGACTTAAGA
AACCGCCTGCGAGCCCTTTACGCCCAATAATTCCGGACAACGCTTGCCACCTACGTATTA
CCGCGGCTGCTGGCACGTAGTTAGCCGTGGCTTTCTGGTTAGGTACCGTCAAGGTGCGAG
CAGTTACT---CTCGCACTTGTTCTTCCCTAACAACAGAGCTTTACGATCCGAAAACCTT
CATCACTCACGCGGCGTTGCTCCGTCAGACTTTCGTCCATTGCGGAAGATTCCCTACTGC
TG-CCCCCCGTAGG----------------------------------------------
------------------------------------------------------------
-------------------------------------CTGTCTC-TTATACACATA----
------------------------------------------------------------
------------------------------------------------------------
------------------------------------------------------------
---

#c-1
------------------------------------------------------------
------------------------------------------------------------
------------------------------------------------------------
------------------------------------------------------------
------------------------------------------------------------
------------------------------------------------------------
------------------------------------------------------------
------------------------------------------------------------
------------------------------------------------------------
------------------------------------------------------------
------------------------------------------------------------
------------------------------------------------------------
------------------------------------------------------CGCTTT
CGCGCCTCAGCGTC-AGTT-AC-AGACCAAAAAG-CCGCC-TTCGCCACTGGTGTTCCTC
CACATCTCTACGCATTTCACCGCTACACGTGGAATTCCGCTTTTCTCTTCTGCACTCAAG
TTCCCCAGTTTCCAATGACCCTCCACGGTTGAGCCGTGGGCTTTCACATCAGACTTAAGA
AACCGCCTGCGCGCGCTTTACGCCCAATAATTCCGGATAACGCTTGCCACCTACGTATTA
CCGCGGCTGCTGGCACGTAGTTAGCCGTGGCTTTCTGGTTAGGTACCGTCAAGGTACAAG
CAGTTACT---CTCGTACTTGTTCTTCCCTAACAACAGAGTTTTACGACCCGAAAGCCTT
CATCACTCACGCGGCGTTGCTCCGTCAGACTTTCGTCCATTGCGGAAGATTCCCTACTGC
TG-CCCCCCGTAGG----------------------------------------------
------------------------------------------------------------
-------------------------------------CTGTCT-----------------
------------------------------------------------------------
------------------------------------------------------------
------------------------------------------------------------
---

#c-2
------------------------------------------------------------
------------------------------------------------------------
------------------------------------------------------------
------------------------------------------------------------
------------------------------------------------------------
------------------------------------------------------------
------------------------------------------------------------
------------------------------------------------------------
------------------------------------------------------------
------------------------------------------------------------
------------------------------------------------------------
------------------------------------------------------------
-------------------------------------------------------GCTTT
CGCGCCTCAGCGTC-AGTT-AC-AGACCAAAAAG-CCGCC-TTCGCCACTGGTGTTCCTC
CACATCTCTACGCATTTCACCGCTACACGTGGAATTCCGCTTTTCTCTTCTGCACTCAAG
TTCCCCAGTTTCCAATGACCCTCCACGGTTGAGCCGTGGGCTTTCACATCAGACTTAAGA
AACCGCCTGCGCGCGCTTTACGCCCAATAATTCCGGATAACGCTTGCCACCTACGTATTA
CCGCGGCTGCTGGCACGTAGTTAGCCGTGGCTTTCTGGTTAGGTACCGTCAAGGTACAAG
CAGTTACT---CTCGTACTTGTTCTTCCCTAACAACAGAGTTTTACGACCCGAAAGCCTT
CATCACTCACGCGGCGTTGCTCCGTCAGACTTTCGTCCATTGCGGAAGATTCCCTACTGC
TG-CCCCCCGTAGG----------------------------------------------
------------------------------------------------------------
-------------------------------------CTGT-------------------
------------------------------------------------------------
------------------------------------------------------------
------------------------------------------------------------
---

#c-3
------------------------------------------------------------
------------------------------------------------------------
------------------------------------------------------------
------------------------------------------------------------
------------------------------------------------------------
------------------------------------------------------------
------------------------------------------------------------
------------------------------------------------------------
------------------------------------------------------------
------------------------------------------------------------
------------------------------------------------------------
------------------------------------------------------------
------------------------------------------------------CGCTTT
CGCGCCTCAGCGTC-AGTT-AC-AGACCAAAAAG-CCGCC-TTCGCCACTGGTGTTCCTC
CACATCTCTACGCATTTCACCGCTACACGTGGAATTCCGCTTTTCTCTTCTGCACTCAAG
TTCCCCAGTTTCCAATGACCCTCCACGGTTGAGCCGTGGGCTTTCACATCAGACTTAAGA
AACCGCCTGCGCGCGCTTTACGCCCAATAATTCCGGATAACGCTTGCCACCTACGTATTA
CCGCGGCTGCTGGCACGTAGTTAGCCGTGGCTTTCTGGTTAGGTACCGTCAAGGTACAAG
CAGTTACT---CTCGTACTTGTTCTTCCCTAACAACAGAGTTTTACGACCCGAAAGCCTT
CATCACTCACGCGGCGTTGCTCCGTCAGACTTTCGTCCATTGCGGAAGATTCCCTACTGC
TG-CCCCCCGTAGG----------------------------------------------
------------------------------------------------------------
-------------------------------------CTGT-------------------
------------------------------------------------------------
------------------------------------------------------------
------------------------------------------------------------
---

#c-4
------------------------------------------------------------
------------------------------------------------------------
------------------------------------------------------------
------------------------------------------------------------
------------------------------------------------------------
------------------------------------------------------------
------------------------------------------------------------
------------------------------------------------------------
------------------------------------------------------------
------------------------------------------------------------
------------------------------------------------------------
------------------------------------------------------------
-------------------------------------------------------GCTTT
CGCTCCTCAGCGTC-AGTT-AC-AGACCAGAGAG-TCGCC-TTCGCCACTGGTGTTCCTC
CACATCTCTACGCATTTCACCGCTACACGTGGAATTCCACTCTCCTCTTCTGCACTCAAG
TTTCCCAGTTTCCAATGACCCTCCCCGGTTGAGCCGGGGGCTTTCACATCAGACTTAAGA
AACCGCCTGCGAGCCCTTTACGCCCAATAATTCCGGACAACGCTTGCCACCTACGTATTA
CCGCGGCTGCTGGCACGTAGTTAGCCGTGGCTTTCTGGTTAGGTACCGTCAAGGTGCGAG
CAGTTACT---CTCGCACTTGTTCTTCCCTAACAACAGAGCTTTACGATCCGAAAACCTT
CATCACTCACGCGGCGTTGCTCCGTCAGACTTTCGTCCATTGCGGAAGATTCCCTACTGC
TG-CCCCCCGTAGG----------------------------------------------
------------------------------------------------------------
-------------------------------------CTGTCTC-TTATACAC-------
------------------------------------------------------------
------------------------------------------------------------
------------------------------------------------------------
---

#c-5
------------------------------------------------------------
------------------------------------------------------------
------------------------------------------------------------
------------------------------------------------------------
------------------------------------------------------------
------------------------------------------------------------
------------------------------------------------------------
------------------------------------------------------------
------------------------------------------------------------
------------------------------------------------------------
------------------------------------------------------------
------------------------------------------------------------
------------------------------------------------------CGCTTT
CGCGCCTCAGCGTC-AGTT-AC-AGACCAAAAAG-CCGCC-TTCGCCACTGGTGTTCCTC
CACATCTCTACGCATTTCACCGCTACACGTGGAATTCCGCTTTTCTCTTCTGCACTCAAG
TTCCCCAGTTTCCAATGACCCTCCACGGTTGAGCCGTGGGCTTTCACATCAGACTTAAGA
AACCGCCTGCGCGCGCTTTACGCCCAATAATTCCGGATAACGCTTGCCACCTACGTATTA
CCGCGGCTGCTGGCACGTAGTTAGCCGTGGCTTTCTGGTTAGGTACCGTCAAGGTACAAG
CAGTTACT---CTCGTACTTGTTCTTCCCTAACAACAGAGTTTTACGACCCGAAAGCCTT
CATCACTCACGCGGCGTTGCTCCGTCAGACTTTCGTCCATTGCGGAAGATTCCCTACTGC
TG-CCCCCCGTAGG----------------------------------------------
------------------------------------------------------------
-------------------------------------CTGTCTC-TTATACACATA----
------------------------------------------------------------
------------------------------------------------------------
------------------------------------------------------------
---

#c-6
------------------------------------------------------------
------------------------------------------------------------
------------------------------------------------------------
------------------------------------------------------------
------------------------------------------------------------
------------------------------------------------------------
------------------------------------------------------------
------------------------------------------------------------
------------------------------------------------------------
------------------------------------------------------------
------------------------------------------------------------
------------------------------------------------------------
-------------------------------------------------------GCTTT
CGCTCCTCAGCGTC-AGTT-AC-AGACCAGAGAG-TCGCC-TTCGCCACTGGTGTTCCTC
CACATCTCTACGCATTTCACCGCTACACGTGGAATTCCACTCTCCTCTTCTGCACTCAAG
TTTCCCAGTTTCCAATGACCCTCCCCGGTTGAGCCGGGGGCTTTCACATCAGACTTAAGA
AACCGCCTGCGAGCCCTTTACGCCCAATAATTCCGGACAACGCTTGCCACCTACGTATTA
CCGCGGCTGCTGGCACGTAGTTAGCCGTGGCTTTCTGGTTAGGTACCGTCAAGGTGCGAG
CAGTTACT---CTCGCACTTGTTCTTCCCTAACAACAGAGCTTTACGATCCGAAAACCTT
CATCACTCACGCGGCGTTGCTCCGTCAGACTTTCGTCCATTGCGGAAGATTCCCTACTGC
TG-CCCCCCGTAGG----------------------------------------------
------------------------------------------------------------
-------------------------------------CTGTCTC-TTATACACA------
------------------------------------------------------------
------------------------------------------------------------
------------------------------------------------------------
---

#c-7
------------------------------------------------------------
------------------------------------------------------------
------------------------------------------------------------
------------------------------------------------------------
------------------------------------------------------------
------------------------------------------------------------
------------------------------------------------------------
------------------------------------------------------------
------------------------------------------------------------
------------------------------------------------------------
------------------------------------------------------------
------------------------------------------------------------
-----------------------------------------------GCTCCCACGCTTT
CGCTCCTCAGCGTC-AGTT-AC-AGACCAGAGAG-TCGCC-TTCGCCACTGGTGTTCCTC
CACATCTCTACGCATTTCACCGCTACACGTGGAATTCCACTCTCCTCTTCTGCACTCAAG
TTCCCCAGTTTCCAATGACCCTCCCCGGTTGAGCCGGGGGCTTTCACATCAGACTTAAGA
AACCGCCTGCGAGCCCTTTACGCCCAATAATTCCGGACAACGCTTGCCACCTACGTATTA
CCGCGGCTGCTGGCACGTAGTTAGCCGTGGCTTTCTGGTTAGGTACCGTCAAGGTACCGC
C--CTATTCGAACGGTACTTGTTCTTCCCTAACAACAGAGCTTTACGATCCGAAAACCTT
CATCACTCACGCGGCGTTGCTCCGTCAGACTTTCGTCCATTGCGGAAGATTCCCTACTGC
TG-CCCCCCGTAGG----------------------------------------------
------------------------------------------------------------
-------------------------------------CTGT-------------------
------------------------------------------------------------
------------------------------------------------------------
------------------------------------------------------------
---

#c-8
------------------------------------------------------------
------------------------------------------------------------
------------------------------------------------------------
------------------------------------------------------------
------------------------------------------------------------
------------------------------------------------------------
------------------------------------------------------------
------------------------------------------------------------
------------------------------------------------------------
------------------------------------------------------------
------------------------------------------------------------
------------------------------------------------------------
------------------------------------------------------CGCTTT
CGCGCCTCAGCGTC-AGTT-AC-AGACCAGAGAG-CCGCC-TTCGCCACTGGTGTTCCTC
CACATCTCTACGCATTTCACCGCTACACGTGGAATTCCGCTCTCCTCTTCTGCACTCAAG
TTCCCCAGTTTCCAATGACCCTCCACGGTTGAGCCGTGGGCTTTCACATCAGACTTAAGG
AACCGCCTGCGCGCGCTTTACGCCCAATAATTCCGGACAACGCTTGCCACCTACGTATTA
CCGCGGCTGCTGGCACGTAGTTAGCCGTGGCTTTCTGGTTAGGTACCGTCAAGGTACCTG
C--TTATTCAACAGGTACTTGTTCTTCCCTAACAACAGAGCTTTACGATCCGAAAACCTT
CATCACTCACGCGGCGTTGCTCCGTCAGACTTTCGTCCATTGCGGAAGATTCCCTACTGC
TG-CCCCCCGTAGG----------------------------------------------
------------------------------------------------------------
-------------------------------------CTGTCTC----------------
------------------------------------------------------------
------------------------------------------------------------
------------------------------------------------------------
---

#c-9
------------------------------------------------------------
------------------------------------------------------------
------------------------------------------------------------
------------------------------------------------------------
------------------------------------------------------------
------------------------------------------------------------
------------------------------------------------------------
------------------------------------------------------------
------------------------------------------------------------
------------------------------------------------------------
------------------------------------------------------------
------------------------------------------------------------
-------------------------------------------------------GCTTT
CGCGCCTCAGCGTC-AGTT-AC-AGACCAAAAAG-CCGCC-TTCGCCACTGGTGTTCCTC
CACATCTCTACGCATTTCACCGCTACACGTGGAATTCCGCTTTTCTCTTCTGCACTCAAG
TTCCCCAGTTTCCAATGACCCTCCACGGTTGAGCCGTGGGCTTTCACATCAGACTTAAGA
AACCGCCTGCGCGCGCTTTACGCCCAATAATTCCGGATAACGCTTGCCACCTACGTATTA
CCGCGGCTGCTGGCACGTAGTTAGCCGTGGCTTTCTGGTTAGGTACCGTCAAGGTACAAG
CAGTTACT---CTTGTACTTGTTCTTCCCTAACAACAGAGTTTTACGACCCGAAAGCCTT
CATCACTCACGCGGCGTTGCTCCGTCAGACTTTCGTCCATTGCGGAAGATTCCCTACTGC
TG-CCCCCCGTAGG----------------------------------------------
------------------------------------------------------------
-------------------------------------CTGTCTC-TTATACAC-------
------------------------------------------------------------
------------------------------------------------------------
------------------------------------------------------------
---

#c-10
------------------------------------------------------------
------------------------------------------------------------
------------------------------------------------------------
------------------------------------------------------------
------------------------------------------------------------
------------------------------------------------------------
------------------------------------------------------------
------------------------------------------------------------
------------------------------------------------------------
------------------------------------------------------------
------------------------------------------------------------
------------------------------------------------------------
-------------------------------------------------------GCTTT
CGCTCCTCAGCGTC-AGTT-AC-AGACCAGAGAG-TCGCC-TTCGCCACTGGTGTTCCTC
CACATCTCTACGCATTTCACCGCTACACGTGGAATTCCACTCTCCTCTTCTGCACTCAAG
TTTCCCAGTTTCCAATGACCCTCCCCGGTTGAGCCGGGGGCTTTCACATCAGACTTAAGA
AACCGCCTGCGAGCCCTTTACGCCCAATAATTCCGGACAACGCTTGCCACCTACGTATTA
CCGCGGCTGCTGGCACGTAGTTAGCCGTGGCTTTCTGGTTAGGTACCGTCAAGGTGCGAG
CAGTTACT---CTCGCACTTGTTCTTCCCTAACAACAGAGCTTTACGATCCGAAAACCTT
CATCACTCACGCGGCGTTGCTCCGTCAGACTTTCGTCCATTGCGGAAGATTCCCTACTGC
TG-CCCCCCGTAGG----------------------------------------------
------------------------------------------------------------
-------------------------------------CTGT-------------------
------------------------------------------------------------
------------------------------------------------------------
------------------------------------------------------------
---

#c-11
------------------------------------------------------------
------------------------------------------------------------
------------------------------------------------------------
------------------------------------------------------------
------------------------------------------------------------
------------------------------------------------------------
------------------------------------------------------------
------------------------------------------------------------
------------------------------------------------------------
------------------------------------------------------------
------------------------------------------------------------
------------------------------------------------------------
------------------------------------------------------CGCTTT
CGCGCCTCAGCGTC-AGTT-AC-AGACCAAAAAG-CCGCC-TTCGCCACTGGTGTTCCTC
CACATCTCTACGCATTTCACCGCTACACGTGGAATTCCGCTTTTCTCTTCTGCACTCAAG
TTCCCCAGTTTCCAATGACCCTCCACGGTTGAGCCGTGGGCTTTCACATCAGACTTAAGA
AACCGCCTGCGCGCGCTTTACGCCCAATAATTCCGGATAACGCTTGCCACCTACGTATTA
CCGCGGCTGCTGGCACGTAGTTAGCCGTGGCTTTCTGGTTAGGTACCGTCAAGGTACAAG
CAGTTACT---CTTGTACTTGTTCTTCCCTAACAACAGAGTTTTACGACCCGAAAGCCTT
CATCACTCACGCGGCGTTGCTCCGTCAGACTTTCGTCCATTGCGGAAGATTCCCTACTGC
TG-CCCCCCGTAGG----------------------------------------------
------------------------------------------------------------
-------------------------------------CTGTCTC-TTATACACA------
------------------------------------------------------------
------------------------------------------------------------
------------------------------------------------------------
---

#c-12
------------------------------------------------------------
------------------------------------------------------------
------------------------------------------------------------
------------------------------------------------------------
------------------------------------------------------------
------------------------------------------------------------
------------------------------------------------------------
------------------------------------------------------------
------------------------------------------------------------
------------------------------------------------------------
------------------------------------------------------------
------------------------------------------------------------
------------------------------------------------------------
--CTCCTCAGCGTC-AGTT-AC-AGACCAGAGAG-TCGCC-TTCGCCACTGGTGTTCCTC
CACATCTCTACGCATTTCACCGCTACACGTGGAATTCCACTCTCCTCTTCTGCACTCAAG
TTTCCCAGTTTCCAATGACCCTCCCCGGTTGAGCCGGGGGCTTTCACATCAGACTTAAGA
AACCGCCTGCGAGCCCTTTACGCCCAATAATTCCGGACAACGCTTGCCACCTACGTATTA
CCGCGGCTGCTGGCACGTAGTTAGCCGTGGCTTTCTGGTTAGGTACCGTCAAGGTGCGAG
CAGTTACT---CTCGCACTTGTTCTTCCCTAACAACAGAGCTTTACGATCCGAAAACCTT
CATCACTCACGCGGCGTTGCTCCGTCAGACTTTCGTCCATTGCGGAAGATTCCCTACTGC
TG-CCCCCCGTAGG----------------------------------------------
------------------------------------------------------------
-------------------------------------CTGTCTC-TTATACACATA----
------------------------------------------------------------
------------------------------------------------------------
------------------------------------------------------------
---

#c-13
------------------------------------------------------------
------------------------------------------------------------
------------------------------------------------------------
------------------------------------------------------------
------------------------------------------------------------
------------------------------------------------------------
------------------------------------------------------------
------------------------------------------------------------
------------------------------------------------------------
------------------------------------------------------------
------------------------------------------------------------
------------------------------------------------------------
------------------------------------------------------CGCTTT
CGCGCCTCAGCGTC-AGTT-AC-AGACCAAAAAG-CCGCC-TTCGCCACTGGTGTTCCTC
CACATCTCTACGCATTTCACCGCTACACGTGGAATTCCGCTTTTCTCTTCTGCACTCAAG
TTCCCCAGTTTCCAATGACCCTCCACGGTTGAGCCGTGGGCTTTCACATCAGACTTAAGA
AACCGCCTGCGCGCGCTTTACGCCCAATAATTCCGGATAACGCTTGCCACCTACGTATTA
CCGCGGCTGCTGGCACGTAGTTAGCCGTGGCTTTCTGGTTAGGTACCGTCAAGGTACAAG
CAGTTACT---CTCGTACTTGTTCTTCCCTAACAACAGAGTTTTACGACCCGAAAGCCTT
CATCACTCACGCGGCGTTGCTCCGTCAGACTTTCGTCCATTGCGGAAGATTCCCTACTGC
TG-CCCCCCGTAGG----------------------------------------------
------------------------------------------------------------
-------------------------------------CTGT-------------------
------------------------------------------------------------
------------------------------------------------------------
------------------------------------------------------------
---

#c-14
------------------------------------------------------------
------------------------------------------------------------
------------------------------------------------------------
------------------------------------------------------------
------------------------------------------------------------
------------------------------------------------------------
------------------------------------------------------------
------------------------------------------------------------
------------------------------------------------------------
------------------------------------------------------------
------------------------------------------------------------
------------------------------------------------------------
------------------------------------------------------CGCTTT
CGCTCCTCAGCGTC-AGTT-AC-AGACCAGAGAG-TCGCC-TTCGCCACTGGTGTTCCTC
CACATCTCTACGCATTTCACCGCTACACGTGGAATTCCACTCTCCTCTTCTGCACTCAAG
TTTCCCAGTTTCCAATGACCCTCCCCGGTTGAGCCGGGGGCTTTCACATCAGACTTAAGA
AACCGCCTGCGAGCCCTTTACGCCCAATAATTCCGGACAACGCTTGCCACCTACGTATTA
CCGCGGCTGCTGGCACGTAGTTAGCCGTGGCTTTCTGGTTAGGTACCGTCAAGGTGCGAG
CAGTTACT---CTCGCACTTGTTCTTCCCTAACAACAGAGCTTTACGATCCGAAAACCTT
CATCACTCACGCGGCGTTGCTCCGTCAGACTTTCGTCCATTGCGGAAGATTCCCTACTGC
TG-CCCCCCGTAGG----------------------------------------------
------------------------------------------------------------
-------------------------------------CTGTCTC-TTATACACATA----
------------------------------------------------------------
------------------------------------------------------------
------------------------------------------------------------
---

#TGY1218_4_1(Narimasa)
------------------------------------------------------------
------------------------------------------------------------
------------------------------------------------------------
------------------------------------------------------------
------------------------------------------------------------
------------------------------------------------------------
------------------------------------------------------------
------------------------------------------------------------
------------------------------------------------------------
------------------------------------------------------------
------------------------------------------------------------
------------------------------------------------------------
------------------------------------------------------------
-CGGCCTCAGCGTC-AGTT-AC-AGACCAAAAAG-CCGCC-TTCGCCACTGGTGTTCCTC
CACATCTCTACGCATTTCACCGCTACACGTGGAATTCCGCTTTTCTCTTCTGCACTCAAG
TTCCCCAGTTTCCAATGACCCTCCACGGTTGAGCCGTGGGCTTTCACATCAGACTTAAGA
AACCGCCTGCGCGCGCTTTACGCCCAATAATTCCGGATAACGCTTGCCACCTACGTATTA
CCGCGGCTGCTGGCACGTAGTTAGCCGTGGCTTTCTGGTTAGGTACCGTCAAGGTACGAG
CAGTTACT---CTCGTACTTGTTCTTCCCTAACAACAGAGTTTTACGACCCGAAAGCCTT
CATCACTCACGCGGCGTTGCTCCGTCAGACTTTCGTCCATTGCGGAAGATTCCCTACTGC
TG-CCCCCCGTAGG----------------------------------------------
------------------------------------------------------------
-------------------------------------CTG--------------------
------------------------------------------------------------
------------------------------------------------------------
------------------------------------------------------------
---

#TGY1218_4_2(Narimasa)
------------------------------------------------------------
------------------------------------------------------------
------------------------------------------------------------
------------------------------------------------------------
------------------------------------------------------------
------------------------------------------------------------
------------------------------------------------------------
------------------------------------------------------------
------------------------------------------------------------
------------------------------------------------------------
------------------------------------------------------------
------------------------------------------------------------
------------------------------------------------------------
----------------GTT-AC-AGACCAAAAAG-CCGCC-TTCGCCACTGGTGTTCCTC
CACATCTCTACGCATTTCACCGCTACACGTGGAATTCCGCTTTTCTCTTCTGCACTCAAG
TTCCCCAGTTTCCAATGACCCTCCACGGTTGAGCCGTGGGCTTTCACATCAGACTTAAGA
AACCGCCTGCGCGCGCTTTACGCCCAATAATTCCGGATAACGCTTGCCACCTACGTATTA
CCGCGGCTGCTGGCACGTAGTTAGCCGTGGCTTTCTGGTTAGGTACCGTCAAGGTACGAG
CAGTTACT---CTCGTACTTGTTCTTCCCTAACAACAGAGTTTTACGACCCGAAAGCCTT
CATCACTCACGCGGCGTTGCTCCGTCAGACTTTCGTCCATTGCGGAAGATTCCCTACTGC
TG-CCCCCCGTAGG----------------------------------------------
------------------------------------------------------------
-------------------------------------CTG--------------------
------------------------------------------------------------
------------------------------------------------------------
------------------------------------------------------------
---

#TGY1113_1_15(Narimasa)
------------------------------------------------------------
------------------------------------------------------------
------------------------------------------------------------
------------------------------------------------------------
------------------------------------------------------------
------------------------------------------------------------
------------------------------------------------------------
------------------------------------------------------------
------------------------------------------------------------
------------------------------------------------------------
------------------------------------------------------------
------------------------------------------------------------
------------------------------------------------------------
----CCTCAGCGTC-AGTT-AC-AGACCAAAAAG-CCGCC-TTCGCCACTGGTGTTCCTC
CACATCTCTACGCATTTCACCGCTACACGTGGAATTCCGCTTTTCTCTTCTGCACTCAAG
TTCCCCAGTTTCCAATGACCCTCCACGGTTGAGCCGTGGGCTTTCACATCAGACTTAAGA
AACCGCCTGCGCGCGCTTTACGCCCAATAATTCCGGATAACGCTTGCCACCTACGTATTA
CCGCGGCTGCTGGCACGTAGTTAGCCGTGGCTTTCTGGTTAGGTACCGTCAAGGTACGAG
CAGTTACT---CTCGTACTTGTTCTTCCCTAACAACAGAGTTTTACGACCCGAAAGCCTT
CATCACTCACGCGGCGTTGCTCCGTCAGACTTTCGTCCATTGCGGAAGATTCCCTACTGC
TG-CCCCCCGTAGG----------------------------------------------
------------------------------------------------------------
-------------------------------------CTGT-------------------
------------------------------------------------------------
------------------------------------------------------------
------------------------------------------------------------
---

#MB1218_3_30_1(Narimasa)
------------------------------------------------------------
------------------------------------------------------------
------------------------------------------------------------
------------------------------------------------------------
------------------------------------------------------------
------------------------------------------------------------
------------------------------------------------------------
------------------------------------------------------------
------------------------------------------------------------
------------------------------------------------------------
------------------------------------------------------------
------------------------------------------------------------
------------------------------------------------------------
---GCCTCAGCGTC-AGTT-AC-AGACCAAAAAG-CCGCC-TTCGCCACTGGTGTTCCTC
CACATCTCTACGCATTTCACCGCTACACGTGGAATTCCGCTTTTCTCTTCTGCACTCAAG
TTCCCCAGTTTCCAATGACCCTCCACGGTTGAGCCGTGGGCTTTCACATCAGACTTAAGA
AACCGCCTGCGCGCGCTTTACGCCCAATAATTCCGGATAACGCTTGCCACCTACGTATTA
CCGCGGCTGCTGGCACGTAGTTAGCCGTGGCTTTCTGGTTAGGTACCGTCAAGGTACGAG
CAGTTACT---CTCGTACTTGTTCTTCCCTAACAACAGAGTTTTACGACCCGAAAGCCTT
CATCACTCACGCGGCGTTGCTCCGTCAGACTTTCGTCCATTGCGGAAGATTCCCTACTGC
TG-CCCCCCGTAGG----------------------------------------------
------------------------------------------------------------
-------------------------------------CTG--------------------
------------------------------------------------------------
------------------------------------------------------------
------------------------------------------------------------
---

#MB1218_3_30_2(Narimasa)
------------------------------------------------------------
------------------------------------------------------------
------------------------------------------------------------
------------------------------------------------------------
------------------------------------------------------------
------------------------------------------------------------
------------------------------------------------------------
------------------------------------------------------------
------------------------------------------------------------
------------------------------------------------------------
------------------------------------------------------------
------------------------------------------------------------
------------------------------------------------------------
---------GCGTC-AGTT-AC-AGACCAAAAAG-CCGCC-TTCGCCACTGGTGTTCCTC
CACATCTCTACGCATTTCACCGCTACACGTGGAATTCCGCTTTTCTCTTCTGCACTCAAG
TTCCCCAGTTTCCAATGACCCTCCACGGTTGAGCCGTGGGCTTTCACATCAGACTTAAGA
AACCGCCTGCGCGCGCTTTACGCCCAATAATTCCGGATAACGCTTGCCACCTACGTATTA
CCGCGGCTGCTGGCACGTAGTTAGCCGTGGCTTTCTGGTTAGGTACCGTCAAGGTACGAG
CAGTTACT---CTCGTACTTGTTCTTCCCTAACAACAGAGTTTTACGACCCGAAAGCCTT
CATCACTCACGCGGCGTTGCTCCGTCAGACTTTCGTCCATTGCGGAAGATTCCCTACTGC
TG-CCCCCCGTAGG----------------------------------------------
------------------------------------------------------------
-------------------------------------------C----------------
------------------------------------------------------------
------------------------------------------------------------
------------------------------------------------------------
---

#MB1023_1(Narimasa)
------------------------------------------------------------
------------------------------------------------------------
------------------------------------------------------------
------------------------------------------------------------
------------------------------------------------------------
------------------------------------------------------------
------------------------------------------------------------
------------------------------------------------------------
------------------------------------------------------------
------------------------------------------------------------
------------------------------------------------------------
------------------------------------------------------------
------------------------------------------------------------
----------CGTC-AGTT-AC-AGACCAAAAAG-CCGCC-TTCGCCACTGGTGTTCCTC
CACATCTCTACGCATTTCACCGCTACACGTGGAATTCCGCTTTTCTCTTCTGCACTCAAG
TTCCCCAGTTTCCAATGACCCTCCACGGTTGAGCCGTGGGCTTTCACATCAGACTTAAGA
AACCGCCTGCGCGCGCTTTACGCCCAATAATTCCGGATAACGCTTGCCACCTACGTATTA
CCGCGGCTGCTGGCACGTAGTTAGCCGTGGCTTTCTGGTTAGGTACCGTCAAGGTACAAG
CAGTTACT---CTTGTACTTGTTCTTCCCTAACAACAGAGTTTTACGACCCGAAAGCCTT
CATCACTCACGCGGCGTTGCTCCGTCAGACTTTCGTCCATTGCGGAAGATTCCCTACTGC
TG-CCCCCCGTAGG----------------------------------------------
------------------------------------------------------------
-------------------------------------------C----------------
------------------------------------------------------------
------------------------------------------------------------
------------------------------------------------------------
---

#Bacillus_safensis
-----------------------------------------------------------T
CATCTGCCCCACCTTCGGCGGCTGGCTCCATAAAGGTTACCTCACCGACTTCGGGTGTTG
CAAACTCTCGTGGTGTGACGGGCGGTGTGTACAAGGCCCGGGAACGTATTCACCGCGGCA
TGCTGATCCGCGATTACTAGCGATTCCAGCTTCACGCAGTCGAGTTGCAGACTGCGATCC
GAACTGAGAACAGATTTATGGGATTGGCTAAACCTTGCGGTCTTGCAGCCCTTTGTTCTG
TCCATTGTAGCACGTGTGTAGCCCAGGTCATAAGGGGCATGATGATTTGACGTCATCCCC
ACCTTCCTCCGGTTTGTCACCGGCAGTCACCTTAGAGTGCCCAACTGAATGCTGGCAACT
AAGATCAAGGGTTGCGCTCGTTGCGGGACTTAACCCAACATCTCACGACACGAGCTGACG
ACAACCATGCACCACCTGTCACTCTGTCCCC--GAAGGGAAAGCCCTATCTCTAGGGTTG
TCAGAGGATGTCAAGACCTGGTAAGGTTCTTCGCGTTGCTTCGAATTAAACCACATGCTC
CACCGCTTGTGCGGGCCCCCGTCAATTCCTTTGAGTTTCAGTCTTGCGACCGTACTCCCC
AGGCGGAGTGCTTAATGCGTTAGCTGCAGCACTAAGGGGCGGAAACCCCCTAACACTTAG
CACTCATCGTTTACGGCGTGGACTACCAGGGTATCTAATCCTGTTCGCTCCCCACGCTTT
CGCTCCTCAGCGTC-AGTT-AC-AGACCAGAGAG-TCGCC-TTCGCCACTGGTGTTCCTC
CACATCTCTACGCATTTCACCGCTACACGTGGAATTCCACTCTCCTCTTCTGCACTCAAG
TTTCCCAGTTTCCAATGACCCTCCCCGGTTGAGCCGGGGGCTTTCACATCAGACTTAAGA
AACCGCCTGCGAGCCCTTTACGCCCAATAATTCCGGACAACGCTTGCCACCTACGTATTA
CCGCGGCTGCTGGCACGTAGTTAGCCGTGGCTTTCTGGTTAGGTACCGTCAAGGTGCGAG
CAGTTACT---CTCGCACTTGTTCTTCCCTAACAACAGAGCTTTACGATCCGAAAACCTT
CATCACTCACGCGGCGTTGCTCCGTCAGACTTTCGTCCATTGCGGAAGATTCCCTACTGC
TG-CCTCCCGTAGGAGTCTGGGCCGTGTCTCAGTCCCAGTGTGGCCGATCACCCTCTCAG
GTCGGCTACGCATCGTCGCCTTGGTGAGCCATTACCCCACCAACTAGCTAATGCGCCGCG
GGTCCATCTGTAAGTGACAGCCGAAACCGTCTTTCATCCTTGAA-CCATGCGGTTCAAGG
AACTATCCGGTATTAGCTCCGGTTTCCCGGAGTTATCCCAGTCTTACAGGCAGGTTACCC
ACGTGTTACTCACCCGTCCGCCGCTAACATCCGGGAG--CAAGCTCCCTTCTGTCCGCTC
GACTGCA-----------------------------------------------------
---

#Bacillus_pumilus_strain
-----------------------------------------------------------T
CATCTGCCCCACCTTCGGCGGCTGGCTCCATAAAGGTTACCTCACCGACTTCGGGTGTTG
CAAACTCTCGTGGTGTGACGGGCGGTGTGTACAAGGCCCGGGAACGTATTCACCGCGGCA
TGCTGATCCGCGATTACTAGCGATTCCAGCTTCACGCAGTCGAGTTGCAGACTGCGATCC
GAACTGAGAACAGATTTATGGGATTGGCTAAACCTTGCGGTCTCGCAGCCCTTTGTTCTG
TCCATTGTAGCACGTGTGTAGCCCAGGTCATAAGGGGCATGATGATTTGACGTCATCCCC
ACCTTCCTCCGGTTTGTCACCGGCAGTCACCTTAGAGTGCCCAACTAAATGCTGGCAACT
AAGATCAAGGGTTGCGCTCGTTGCGGGACTTAACCCAACATCTCACGACACGAGCTGACG
ACAACCATGCACCACCTGTCACTCTGTCCCC--GAAGGGAAAGCCCTATCTCTAGGGTTG
TCAGAGGATGTCAAGACCTGGTAAGGTTCTTCGCGTTGCTTCGAATTAAACCACATGCTC
CACCGCTTGTGCGGGCCCCCGTCAATTCCTTTGAGTTTCAGTCTTGCGACCGTACTCCCC
AGGCGGAGTGCTTAATGCGTTAGCTGCAGCACTAAGGGGCGGAAACCCCCTAACACTTAG
CACTCATCGTTTACGGCGTGGACTACCAGGGTATCTAATCCTGTTCGCTCCCCACGCTTT
CGCTCCTCAGCGTC-AGTT-AC-AGACCAGAGAG-TCGCC-TTCGCCACTGGTGTTCCTC
CACATCTCTACGCATTTCACCGCTACACGTGGAATTCCACTCTCCTCTTCTGCACTCAAG
TTTCCCAGTTTCCAATGACCCTCCCCGGTTGAGCCGGGGGCTTTCACATCAGACTTAAGA
AACCGCCTGCGAGCCCTTTACGCCCAATAATTCCGGACAACGCTTGCCACCTACGTATTA
CCGCGGCTGCTGGCACGTAGTTAGCCGTGGCTTTCTGGTTAGGTACCGTCAAGGTGCGAG
CAGTTACT---CTCGCACTTGTTCTTCCCTAACAACAGAGCTTTACGATCCGAAAACCTT
CATCACTCACGCGGCGTTGCTCCGTCAGACTTTCGTCCATTGCGGAAGATTCCCTACTGC
TG-CCTCCCGTAGGAGTCTGGGCCGTGTCTCAGTCCCAGTGTGGCCGATCACCCTCTCAG
GTCGGCTACGCATCGTCGCCTTGGTGAGCCATTACCCCACCAACTAGCTAATGCGCCGCG
GGTCCATCTGTAAGTGACAGCCGAAACCGTCTTTCATCCTTGAA-CCATGCGGTTCAAGG
AACTATCCGGTATTAGCTCCGGTTTCCCGGAGTTATCCCAGTCTTACAGGCAGGTTACCC
ACGTGTTACTCACCCGTCCGCCGCTAACATCCGGGAG--CAAGCTCCCTTCTGTCCGCTC
GACTGCA-----------------------------------------------------
---

#Bacillus_velezensis
AAAGGAGGTGATCCAGCCGCACCTTCCGATACGGCTACCTTGTTACGACTTCACCCCAAT
CATCTGTCCCACCTTCGGCGGCTGGCTCCTAAAAGGTTACCTCACCGACTTCGGGTGTTA
CAAACTCTCGTGGTGTGACGGGCGGTGTGTACAAGGCCCGGGAACGTATTCACCGCGGCA
TGCTGATCCGCGATTACTAGCGATTCCAGCTTCACGCAGTCGAGTTGCAGACTGCGATCC
GAACTGAGAACAGATTTGTGGGATTGGCTTAACCTCGCGGTTTCGCTGCCCTTTGTTCTG
TCCATTGTAGCACGTGTGTAGCCCAGGTCATAAGGGGCATGATGATTTGACGTCATCCCC
ACCTTCCTCCGGTTTGTCACCGGCAGTCACCTTAGAGTGCCCAACTGAATGCTGGCAACT
AAGATCAAGGGTTGCGCTCGTTGCGGGACTTAACCCAACATCTCACGACACGAGCTGACG
ACAACCATGCACCACCTGTCACTCTGCCCCC--GAAGGGGACGTCCTATCTCTAGGATTG
TCAGAGGATGTCAAGACCTGGTAAGGTTCTTCGCGTTGCTTCGAATTAAACCACATGCTC
CACCGCTTGTGCGGGCCCCCGTCAATTCCTTTGAGTTTCAGTCTTGCGACCGTACTCCCC
AGGCGGAGTGCTTAATGCGTTAGCTGCAGCACTAAGGGGCGGAAACCCCCTAACACTTAG
CACTCATCGTTTACGGCGTGGACTACCAGGGTATCTAATCCTGTTCGCTCCCCACGCTTT
CGCTCCTCAGCGTC-AGTT-AC-AGACCAGAGAG-TCGCC-TTCGCCACTGGTGTTCCTC
CACATCTCTACGCATTTCACCGCTACACGTGGAATTCCACTCTCCTCTTCTGCACTCAAG
TTCCCCAGTTTCCAATGACCCTCCCCGGTTGAGCCGGGGGCTTTCACATCAGACTTAAGA
AACCGCCTGCGAGCCCTTTACGCCCAATAATTCCGGACAACGCTTGCCACCTACGTATTA
CCGCGGCTGCTGGCACGTAGTTAGCCGTGGCTTTCTGGTTAGGTACCGTCAAGGTGCCGC
C--CTATTTGAACGGCACTTGTTCTTCCCTAACAACAGAGCTTTACGATCCGAAAACCTT
CATCACTCACGCGGCGTTGCTCCGTCAGACTTTCGTCCATTGCGGAAGATTCCCTACTGC
TG-CCTCCCGTAGGAGTCTGGGCCGTGTCTCAGTCCCAGTGTGGCCGATCACCCTCTCAG
GTCGGCTACGCATCGTCGCCTTGGTGAGCCGTTACCTCACCAACTAGCTAATGCGCCGCG
GGTCCATCTGTAAGTGGTAGCCGAAGCCACCTTTTATGTCTGAA-CCATGCGGTCCAGAC
AACCATCCGGTATTAGCCCCGGTTTCCCGGAGTTATCCCAGTCTTACAGGCAGGTTACCC
ACGTGTTACTCACCCGTCCGCCGCTAACATCAGGGAG--CAAGCTCCCATCTGTCCGCTC
GACTTGCATGTATTAGGCACGCCGCCAGCGTTCGTCCTGAGCCAGGATCAAACTCTCCGA
TAA

#Bacillus_megaterium
------------------------------------------------CTTCACCCCAAT
CATCTGTCCCACCTTAGGCGGCTAGCTCCTT-ACGGTTACTCCACCGACTTCGGGTGTTA
CAAACTCTCGTGGTGTGACGGGCGGTGTGTACAAGGCCCGGGAACGTATTCACCGCGGCA
TGCTGATCCGCGATTACTAGCGATTCCAGCTTCATGTAGGCGAGTTGCAGCCTACAATCC
GAACTGAGAATGGTTTTATGGGATTGGCTTGACCTCGCGGTCTTGCAGCCCTTTGTACCA
TCCATTGTAGCACGTGTGTAGCCCAGGTCATAAGGGGCATGATGATTTGACGTCATCCCC
ACCTTCCTCCGGTTTGTCACCGGCAGTCACCTTAGAGTGCCCAACTAAATGCTGGCAACT
AAGATCAAGGGTTGCGCTCGTTGCGGGACTTAACCCAACATCTCACGACACGAGCTGACG
ACAACCATGCACCACCTGTCACTCTGTCCCCCGAAGGGGAACGCTCTATCTCTAGAGTTG
TCAGAGGATGTCAAGACCTGGTAAGGTTCTTCGCGTTGCTTCGAATTAAACCACATGCTC
CACCGCTTGTGCGGGCCCCCGTCAATTCCTTTGAGTTTCAGTCTTGCGACCGTACTCCCC
AGGCGGAGTGCTTAATGCGTTAGCTGCAGCACTAAAGGGCGGAAACCCTCTAACACTTAG
CACTCATCGTTTACGGCGTGGACTACCAGGGTATCTAATCCTGTTTGCTCCCCACGCTTT
CGCGCCTCAGCGTC-AGTT-AC-AGACCAAAAAG-CCGCC-TTCGCCACTGGTGTTCCTC
CACATCTCTACGCATTTCACCGCTACACGTGGAATTCCGCTTTTCTCTTCTGCACTCAAG
TTCCCCAGTTTCCAATGACCCTCCACGGTTGAGCCGTGGGCTTTCACATCAGACTTAAGA
AACCGCCTGCGCGCGCTTTACGCCCAATAATTCCGGATAACGCTTGCCACCTACGTATTA
CCGCGGCTGCTGGCACGTAGTTAGCCGTGGCTTTCTGGTTAGGTACCGTCAAGGTACAAG
CAGTTACT---CTTGTACTTGTTCTTCCCTAACAACAGAGTTTTACGACCCGAAAGCCTT
CATCACTCACGCGGCGTTGCTCCGTCAGACTTTCGTCCATTGCGGAAGATTCCCTACTGC
TG-CCTCCCGTAGGAGTCTGGGCCGTGTCTCAGTCCCAGTGTGGCCGATCACCCTCTCAG
GTCGGCTATGCATCGTTGCCTTGGTGAGCCGTTACCTCACCAACTAGCTAATGCACCGCG
GGCCCATCTGTAAGTGATAGCCGAAACCATCTTTCAATCATCTC-CCATGAAGGAGAAGA
TCCTATCCGGTATTAGCTTCGGTTTCCCGAAGTTATCCCAGTCTTACAGGCAGGTTGCCC
ACGTGTTACTCACCCGTCCGCCGCTAACGTCATAGAAGCAAGCTTCTAATCAGTTCGCTC
GACTTGCATGTATTAGGCACGCCGCCAGCGTTCATC------------------------
---

#Bacillus_flexus
----------ATCCAGCCGCACCTTCCGATACGGCTACCTTGTTACGACTTCACCCCAAT
CATCTGTCCCACCTTAGGCGGCTGGCTCCATAAAGGTTACCCCACCGACTTCGGGTGTTA
CAAACTCTCGTGGTGTGACGGGCGGTGTGTACAAGGCCCGGGAACGTATTCACCGCGGCA
TGCTGATCCGCGATTACTAGCGATTCCAGCTTCATGTAGGCGAGTTGCAGCCTACAATCC
GAACTGAGAATGGTTTTATGGGATTGGCTTGACCTCGCGGTCTTGCAGCCCTTTGTACCA
TCCATTGTAGCACGTGTGTAGCCCAGGTCATAAGGGGCATGATGATTTGACGTCATCCCC
ACCTTCCTCCGGTTTGTCACCGGCAGTCACCTTAGAGTGCCCAACTAAATGCTGGCAACT
AAGATCAAGGGTTGCGCTCGTTGCGGGACTTAACCCAACATCTCACGACACGAGCTGACG
ACAACCATGCACCACCTGTCACTCTGTCCCCCGAAGGGGAACGCTCTATCTCTAGAGTTG
TCAGAGGATGTCAAGACCTGGTAAGGTTCTTCGCGTTGCTTCGAATTAAACCACATGCTC
CACCGCTTGTGCGGGCCCCCGTCAATTCCTTTGAGTTTCAGTCTTGCGACCGTACTCCCC
AGGCGGAGTGCTTAATGCGTTAGCTGCAGCACTAAAGGGCGGAAACCCTCTAACACTTAG
CACTCATCGTTTACGGCGTGGACTACCAGGGTATCTAATCCTGTTTGCTCCCCACGCTTT
CGCGCCTCAGCGTC-AGTT-AC-AGACCAAAAAG-CCGCC-TTCGCCACTGGTGTTCCTC
CACATCTCTACGCATTTCACCGCTACACGTGGAATTCCGCTTTTCTCTTCTGCACTCAAG
TTCCCCAGTTTCCAATGACCCTCCACGGTTGAGCCGTGGGCTTTCACATCAGACTTAAGA
AACCGCCTGCGCGCGCTTTACGCCCAATAATTCCGGATAACGCTTGCCACCTACGTATTA
CCGCGGCTGCTGGCACGTAGTTAGCCGTGGCTTTCTGGTTAGGTACCGTCAAGGTACAAG
CAGTTACT---CTTGTACTTGTTCTTCCCTAACAACAGAGTTTTACGACCCGAAAGCCTT
CATCACTCACGCGGCGTTGCTCCGTCAGACTTTCGTCCATTGCGGAAGATTCCCTACTGC
TG-CCTCCCGTAGGAGTCTGGGCCGTGTCTCAGTCCCAGTGTGGCCGATCACCCTCTCAG
GTCGGCTATGCATCGTTGCCTTGGTGAGCCGTTACCTCACCAACTAGCTAATGCACCGCG
GGCCCATCTGTAAGTGATAGCCGAAACCATCTTTCAATTTTCTC-TTATGCAAGAGAAAA
TGTTATCCGGTATTAGCTCCGGTTTCCCGGAGTTATCCCAGTCTTACAGGCAGGTTGCCC
ACGTGTTACTCACCCGTCCGCCGCTAACGTCATAGAAGCAAGCTTCTAATCAGTTCGCTC
GACTTGCATGTATTAGGCACGCCGCCAGCGTTCATCCTGAGCCAGGATC-----------
---

#Bacillus_subtilis
AAAGGAGGTGATCCAGCCGCACCTTCCGATACGGCTACCTTGTTACGACTTCACCCCAAT
CATCTGTCCCACCTTCGGCGGCTGGCTCCTAAAAGGTTACCTCACCGACTTCGGGTGTTA
CAAACTCTCGTGGTGTGACGGGCGGTGTGTACAAGGCCCGGGAACGTATTCACCGCGGCA
TGCTGATCCGCGATTACTAGCGATTCCAGCTTCACGCAGTCGAGTTGCAGACTGCGATCC
GAACTGAGAACAGATTTGTGGGATTGGCTTAACCTCGCGGTTTCGCTGCCCTTTGTTCTG
TCCATTGTAGCACGTGTGTAGCCCAGGTCATAAGGGGCATGATGATTTGACGTCATCCCC
ACCTTCCTCCGGTTTGTCACCGGCAGTCACCTTAGAGTGCCCAACTGAATGCTGGCAACT
AAGATCCAGGGTTGCGCTCGTTGCGGGACTTAACCCAACATCTCACGACACGAGCTGACG
ACAACCATGCACCACCTGTCACTCTGCCCCC--GAAGGGGACGTCCTATCTCTAGGATTG
TCAGAGGATGTCAAGACCTGGTAAGGTTCTTCGCGTTGCTTCGAATTAAACCACATGCTC
CACCGCTTGTGCGGGCCCCCGTCAATTCCTTTGAGTTTCAGTCTTGCGACCGTACTCCCC
AGGCGGAGTGCTTAATGCGTTAGCTGCAGCACTAAGGGGCGGAAACCCCCTAACACTTAG
CACTCATCGTTTACGGCGTGGACTACCAGGGTATCTAATCCTGTTCGCTCCCCACGCTTT
CGCTCCTCAGCGTC-AGTT-AC-AGACCAGAGAG-TCGCC-TTCGCCACTGGTGTTCCTC
CACATCTCTACGCATTTCACCGCTACACGTGGAATTCCACTCTCCTCTTCTGCACTCAAG
TTCCCCAGTTTCCAATGACCCTCCCCGGTTGAGCCGGGGGCTTTCACATCAGACTTAAGA
AACCGCCTGCGAGCCCTTTACGCCCAATAATTCCGGACAACGCTTGCCACCTACGTATTA
CCGCGGCTGCTGGCACGTAGTTAGCCGTGGCTTTCTGGTTAGGTACCGTCAAGGTACCGC
C--CTATTCGAACGGTACTTGTTCTTCCCTAACAACAGAGCTTTACGATCCGAAAACCTT
CATCACTCACGCGGCGTTGCTCCGTCAGACTTTCGTCCATTGCGGAAGATTCCCTACTGC
TG-CCTCCCGTAGGAGTCTGGGCCGTGTCTCAGTCCCAGTGTGGCCGATCACCCTCTCAG
GTCGGCTACGCATCGTTGCCTTGGTGAGCCGTTACCTCACCAACTAGCTAATGCGCCGCG
GGTCCATCTGTAAGTGGTAGCCGAAGCCACCTTTTATGTTTGAA-CCATGCGGTTCAAAC
AACCATCCGGTATTAGCCCCGGTTTCCCGGAGTTATCCCAGTCTTACAGGCAGGTTACCC
ACGTGTTACTCACCCGTCCGCCGCTAACATCAGGGAG--CAAGCTCCCATCTGTCCGCTC
GACTTGCATGTATTAGGCACGCCGCCAGCGTTCGTCCTGAGCCAGGATCAAACTCTCCGA
TAA

#Bacillus_aryabhattai
---------------CACGCACCTTCCGATACGGCTACCTTGTTACGACTTCACCCCAAT
CATCTGTCCCACCTTAGGCGGCTAGCTCCTT-ACGGTTACTCCACCGACTTCGGGTGTTA
CAAACTCTCGTGGTGTGACGGGCGGTGTGTACAAGGCCCGGGAACGTATTCACCGCGGCA
TGCTGATCCGCGATTACTAGCGATTCCAGCTTCATGTAGGCGAGTTGCAGCCTACAATCC
GAACTGAGAATGGTTTTATGGGATTGGCTTGACCTCGCGGTCTTGCAGCCCTTTGTACCA
TCCATTGTAGCACGTGTGTAGCCCAGGTCATAAGGGGCATGATGATTTGACGTCATCCCC
ACCTTCCTCCGGTTTGTCACCGGCAGTCACCTTAGAGTGCCCAACTAAATGCTGGCAACT
AAGATCAAGGGTTGCGCTCGTTGCGGGACTTAACCCAACATCTCACGACACGAGCTGACG
ACAACCATGCACCACCTGTCACTCTGTCCCCCGAAGGGGAACGCTCTATCTCTAGAGTTG
TCAGAGGATGTCAAGACCTGGTAAGGTTCTTCGCGTTGCTTCGAATTAAACCACATGCTC
CACCGCTTGTGCGGGCCCCCGTCAATTCCTTTGAGTTTCAGTCTTGCGACCGTACTCCCC
AGGCGGAGTGCTTAATGCGTTAGCTGCAGCACTAAAGGGCGGAAACCCTCTAACACTTAG
CACTCATCGTTTACGGCGTGGACTACCAGGGTATCTAATCCTGTTTGCTCCCCACGCTTT
CGCGCCTCAGCGTC-AGTT-AC-AGACCAAAAAG-CCGCC-TTCGCCACTGGTGTTCCTC
CACATCTCTACGCATTTCACCGCTACACGTGGAATTCCGCTTTTCTCTTCTGCACTCAAG
TTCCCCAGTTTCCAATGACCCTCCACGGTTGAGCCGTGGGCTTTCACATCAGACTTAAGA
AACCGCCTGCGCGCGCTTTACGCCCAATAATTCCGGATAACGCTTGCCACCTACGTATTA
CCGCGGCTGCTGGCACGTAGTTAGCCGTGGCTTTCTGGTTAGGTACCGTCAAGGTACGAG
CAGTTACT---CTCGTACTTGTTCTTCCCTAACAACAGAGTTTTACGACCCGAAAGCCTT
CATCACTCACGCGGCGTTGCTCCGTCAGACTTTCGTCCATTGCGGAAGATTCCCTACTGC
TG-CCTCCCGTAGGAGTCTGGGCCGTGTCTCAGTCCCAGTGTGGCCGATCACCCTCTCAG
GTCGGCTATGCATCGTTGCCTTGGTGAGCCGTTACCTCACCAACTAGCTAATGCACCGCG
GGCCCATCTGTAAGTGATAGCCGAAACCATCTTTCAATCATCTC-CCATGAAGGAGAAGA
TCCTATCCGGTATTAGCTTCGGTTTCCCGAAGTTATCCCAGTCTTACAGGCAGGTTGCCC
ACGTGTTACTCACCCGTCCGCCGCTAACGTCATAGAAGCAAGCTTCTAATCAGTTCGCTC
GACTTGCATGTATTAGGCACGCCGCCAGCGTTCATCCTGAGCCAGGATTCAAACTCTAA-
---

#Bacillus_zhangzhouensis
-----------------------------TACGGCTACCTTGTTACGACTTCACCCCAAT
CATCTGCCCCACCTTCGGCGGCTGGCTCCATAAAGGTTACCTCACCGACTTCGGGTGTTG
CAAACTCTCGTGGTGTGACGGGCGGTGTGTACAAGGCCCGGGAACGTATTCACCGCGGCA
TGCTGATCCGCGATTACTAGCGATTCCAGCTTCACGCAGTCGAGTTGCAGACTGCGATCC
GAACTGAGAACAGATTTATGGGATTCGCTAAACCTTGCGGTCTCGCAGCCCTTTGTTCTG
TCCATTGTAGCACGTGTGTAGCCCAGGTCATAAGGGGCATGATGATTTGACGTCATCCCC
ACCTTCCTCCGGTTTGTCACCGGCAGTCACCTTAGAGTGCCCAACTAAATGCTGGCAACT
AAGATCAAGGGTTGCGCTCGTTGCGGGACTTAACCCAACATCTCACGACACGAGCTGACG
ACAACCATGCACCACCTGTCACTCTGTCCCC--GAAGGGAAAGCCCTATCTCTAGGGTTG
TCAGAGGATGTCAAGACCTGGTAAGGTTCTTCGCGTTGCTTCGAATTAAACCACATGCTC
CACCGCTTGTGCGGGCCCCCGTCAATTCCTTTGAGTTTCAGTCTTGCGACCGTACTCCCC
AGGCGGAGTGCTTAATGCGTTAGCTGCAGCACTAAGGGGCGGAAACCCCCTAACACTTAG
CACTCATCGTTTACGGCGTGGACTACCAGGGTATCTAATCCTGTTCGCTCCCCACGCTTT
CGCTCCTCAGCGTC-AGTT-AC-AGACCAGAGAG-TCGCC-TTCGCCACTGGTGTTCCTC
CACATCTCTACGCATTTCACCGCTACACGTGGAATTCCACTCTCCTCTTCTGCACTCAAG
TTTCCCAGTTTCCAATGACCCTCCCCGGTTGAGCCGGGGGCTTTCACATCAGACTTAAGA
AACCGCCTGCGAGCCCTTTACGCCCAATAATTCCGGACAACGCTTGCCACCTACGTATTA
CCGCGGCTGCTGGCACGTAGTTAGCCGTGGCTTTCTGGTTAGGTACCGTCAAGGTGCGAG
CAGTTACT---CTCGCACTTGTTCTTCCCTAACAACAGAGCTTTACGATCCGAAAACCTT
CATCACTCACGCGGCGTTGCTCCGTCAGACTTTCGTCCATTGCGGAAGATTCCCTACTGC
TG-CCTCCCGTAGGAGTCTGGGCCGTGTCTCAGTCCCAGTGTGGCCGATCACCCTCTCAG
GTCGGCTACGCATCGTCGCCTTGGTGAGCCATTACCCCACCAACTAGCTAATGCGCCGCG
GGTCCATCTGTAAGTGACAGCCGAAACCGTCTTTCATCCTTGAA-CCATGCGGTTCAAGG
AACTATCCGGTATTAGCTCCGGTTTCCCGGAGTTATCCCAGTCTTACAGGCAGGTTACCC
ACGTGTTACTCACCCGTCCGCCGCTAACATCCGGGAG--CAAGCTCCCTTCTGTCCGCTC
GACTTGCATGTATTAGGCACGCCGCCAGCGTTCGTCCTGAGCCAGGATCAAACTCT----
---

#Bacillus_cereus
----------------------------------------TGTTACGACTTCACCCCAAT
CATCTGTCCCACCTTAGGCGGCTGGCTCCAAAAAGGTTACCCCACCGACTTCGGGTGTTA
CAAACTCTCGTGGTGTGACGGGCGGTGTGTACAAGGCCCGGGAACGTATTCACCGCGGCA
TGCTGATCCGCGATTACTAGCGATTCCAGCTTCATGTAGGCGAGTTGCAGCCTACAATCC
GAACTGAGAACGGTTTTATGAGATTAGCTCCACCTCGCGGTCTTGCAGCTCTTTGTACCG
TCCATTGTAGCACGTGTGTAGCCCAGGTCATAAGGGGCATGATGATTTGACGTCATCCCC
ACCTTCCTCCGGTTTGTCACCGGCAGTCACCTTAGAGTGCCCAACTTAATGATGGCAACT
AAGATCAAGGGTTGCGCTCGTTGCGGGACTTAACCCAACATCTCACGACACGAGCTGACG
ACAACCATGCACCACCTGTCACTCTGCTCCC--GAAGGAGAAGCCCTATCTCTAGGGTTT
TCAGAGGATGTCAAGACCTGGTAAGGTTCTTCGCGTTGCTTCGAATTAAACCACATGCTC
CACCGCTTGTGCGGGCCCCCGTCAATTCCTTTGAGTTTCAGCCTTGCGGCCGTACTCCCC
AGGCGGAGTGCTTAATGCGTTAACTTCAGCACTAAAGGGCGGAAACCCTCTAACACTTAG
CACTCATCGTTTACGGCGTGGACTACCAGGGTATCTAATCCTGTTTGCTCCCCACGCTTT
CGCGCCTCAGTGTC-AGTT-AC-AGACCAGAAAG-TCGCC-TTCGCCACTGGTGTTCCTC
CATATCTCTACGCATTTCACCGCTACACATGGAATTCCACTTTCCTCTTCTGCACTCAAG
TCTCCCAGTTTCCAATGACCCTCCACGGTTGAGCCGTGGGCTTTCACATCAGACTTAAGA
AACCACCTGCGCGCGCTTTACGCCCAATAATTCCGGATAACGCTTGCCACCTACGTATTA
CCGCGGCTGCTGGCACGTAGTTAGCCGTGGCTTTCTGGTTAGGTACCGTCAAGGTGCCAG
C--TTATTCAACTAGCACTTGTTCTTCCCTAACAACAGAGTTTTACGACCCGAAAGCCTT
CATCACTCACGCGGCGTTGCTCCGTCAGACTTTCGTCCATTGCGGAAGATTCCCTACTGC
TG-CCTCCCGTAGGAGTCTGGGCCGTGTCTCAGTCCCAGTGTGGCCGATCACCCTCTCAG
GTCGGCTACGCATCGTTGCCTTGGTGAGCCGTTACCTCACCAACTAGCTAATGCGACGCG
GGTCCATCCATAAGTGACAGCCGAAGCCGCCTTTCAATTTCGAA-CCATGCGGTTCAAAA
TGTTATCCGGTATTAGCCCCGGTTTCCCGGAGTTATCCCAGTCTTATGGGCAGGTTACCC
ACGTGTTACTCACCCGTCCGCCGCTAACTTCATAAGAGCAAGCTCTTAATCCATTCGCTC
GACTTGCATGTATTAGGCACGCCGCCAGCGTTCATCCTGAGCCAGGATCAAACTCTCCAA
TAA
